# Supplementary material for: Microbial Mat Compositional and Functional Sensitivity to Environmental Disturbance
Source: Front Microbiol. 2016 Oct 17;7:1632. doi: 10.3389/fmicb.2016.01632 (PMC5066559; doi:10.3389/fmicb.2016.01632)
Supplement: Supplementary file 4 [file Table_4.xlsx]

## Sheet: Arc_Otu_standard_deviations
Supplemental Table 4. 16S rRNA gene abundance with standard deviation (n=6) for Archaea OTUs under each condition (day11, day 2011; night11, night 2011; day12, day 2012; night12, night 2012).
	Abundance_DNA day11	stdev	Abundance_DNA night11	stdev	Abundance_DNA day12	stdev	Abundance_DNA night12	stdev
Otu5	0.110272	0.138415	0.0238313	0.014114	0.519074	0.250724	0.797618	0.967052	Archaea	Thaumarchaeota	unclassified	unclassified	unclassified
Otu30	0.0938306	0.194714	0.0170033	0.0121752	0.0520901	0.0829573	0.229212	0.230944	Archaea	Thaumarchaeota	unclassified	unclassified	unclassified
Otu42	0.035055	0.0417271	0	0	0.107467	0.0548047	0.189284	0.255127	Archaea	Thaumarchaeota	unclassified	unclassified	unclassified
Otu58	0	0	0	0	0.0728682	0.0792924	0.243271	0.268237	Archaea	Thaumarchaeota	unclassified	unclassified	unclassified
Otu48	0	0	0	0	0.0872497	0.0917328	0.17798	0.153373	Archaea	Thaumarchaeota	unclassified	unclassified	unclassified
Otu117	0	0	0	0	0.0471855	0.045717	0.0496501	0.0455497	Archaea	Thaumarchaeota	unclassified	unclassified	unclassified
Otu20	0	0	0	0	0.707987	1.00789	1.72475	1.83263	Archaea	Thaumarchaeota	unclassified	unclassified	unclassified
Otu28	0	0	0	0	0.035052	0.0506071	0.132145	0.157576	Archaea	Thaumarchaeota	unclassified	unclassified	unclassified
Otu180	0	0	0	0	0.0289345	0.0302679	0	0	Archaea	Thaumarchaeota	Thau_Nitrososphaera	unclassified	unclassified
Otu74	0	0	0	0	0.0476467	0.0481712	0.0382051	0.047321	Archaea	Thaumarchaeota	unclassified	unclassified	unclassified
Otu438	0	0	0	0	0	0	0.0228979	0.0256519	Archaea	Thaumarchaeota	unclassified	unclassified	unclassified
Otu264	0	0	0	0	0.0483954	0.0296331	0.0335189	0.03516	Archaea	Thaumarchaeota	unclassified	unclassified	unclassified
Otu53	0.179645	0.0826566	0.156924	0.197234	0	0	0.0321188	0.0376145	Archaea	Thaumarchaeota	unclassified	unclassified	unclassified
Otu14	0.477074	1.15578	0	0	1.17835	0.978681	0.675653	0.408248	Archaea	Thaumarchaeota	unclassified	unclassified	unclassified
Otu31	0	0	0	0	0.0453212	0.0336039	0.0546359	0.0733137	Archaea	Thaumarchaeota	unclassified	unclassified	unclassified
Otu316	0	0	0	0	0.0384802	0.0201851	0.045695	0.0543888	Archaea	Thaumarchaeota	unclassified	unclassified	unclassified
Otu77	0	0	0	0	0.133784	0.105368	0.228527	0.221105	Archaea	Thaumarchaeota	unclassified	unclassified	unclassified
Otu164	0.021802	0.0240386	0	0	0	0	0	0	Archaea	Thaumarchaeota	unclassified	unclassified	unclassified
Otu98	0	0	0	0	0.105847	0.0638358	0.120498	0.107539	Archaea	Thaumarchaeota	unclassified	unclassified	unclassified
Otu62	0	0	0	0	0.121981	0.123989	0.020923	0.02206	Archaea	Thaumarchaeota	unclassified	unclassified	unclassified
Otu27	0	0	0	0	0.116148	0.175829	0.18221	0.19338	Archaea	Crenarchaeota	Miscellaneous_Crenarchaeotic_Group	unclassified	unclassified
Otu40	0.0364122	0.0378465	0	0	0.217027	0.252214	0.275727	0.256722	Archaea	Crenarchaeota	Miscellaneous_Crenarchaeotic_Group	unclassified	unclassified
Otu120	0	0	0	0	0.0343435	0.0504998	0.0578899	0.0454352	Archaea	Crenarchaeota	Miscellaneous_Crenarchaeotic_Group	unclassified	unclassified
Otu108	0	0	0	0	0.0385122	0.0540357	0.0528725	0.04118	Archaea	Crenarchaeota	Miscellaneous_Crenarchaeotic_Group	unclassified	unclassified
Otu34	0	0	0	0	0.293876	0.379402	0.51958	0.874762	Archaea	Crenarchaeota	Miscellaneous_Crenarchaeotic_Group	unclassified	unclassified
Otu61	0	0	0	0	0.128461	0.184845	0.0839374	0.142093	Archaea	Crenarchaeota	Miscellaneous_Crenarchaeotic_Group	unclassified	unclassified
Otu115	0	0	0	0	0.0952279	0.111013	0.0627283	0.0925592	Archaea	Crenarchaeota	Miscellaneous_Crenarchaeotic_Group	unclassified	unclassified
Otu121	0	0	0	0	0.0517804	0.0602451	0.0670878	0.077522	Archaea	Crenarchaeota	Miscellaneous_Crenarchaeotic_Group	unclassified	unclassified
Otu356	0	0	0	0	0	0	0.0607868	0.115943	Archaea	Crenarchaeota	Miscellaneous_Crenarchaeotic_Group	unclassified	unclassified
Otu3	0	0	0	0	1.84772	3.39425	7.56248	11.6096	Archaea	Crenarchaeota	unclassified	unclassified	unclassified
Otu10	0	0	0	0	0.559018	1.0128	2.75631	4.01715	Archaea	Crenarchaeota	unclassified	unclassified	unclassified
Otu4	0	0	0	0	1.22703	2.28167	0.319818	0.160888	Archaea	Crenarchaeota	unclassified	unclassified	unclassified
Otu212459	0	0	0	0	0	0	0.455986	0.589734	Archaea	Crenarchaeota	unclassified	unclassified	unclassified
Otu12	0.0398915	0.0977138	0	0	0.209987	0.313061	0.0934907	0.0964035	Archaea	Crenarchaeota	unclassified	unclassified	unclassified
Otu133	0.0191907	0.0202199	0	0	0.0600061	0.0394382	0.114107	0.0632056	Archaea	Crenarchaeota	unclassified	unclassified	unclassified
Otu7	0	0	0	0	0.0511344	0.0856758	0.0817904	0.108532	Archaea	Crenarchaeota	unclassified	unclassified	unclassified
Otu88	0	0	0	0	0.0633848	0.0960128	0.0692975	0.0623106	Archaea	Crenarchaeota	unclassified	unclassified	unclassified
Otu166	0.0235939	0.0266486	0	0	0.0378637	0.029281	0.0679543	0.062438	Archaea	Crenarchaeota	unclassified	unclassified	unclassified
Otu110	0.0205901	0.0267408	0	0	0.0344695	0.0432366	0.0670737	0.0248366	Archaea	Crenarchaeota	unclassified	unclassified	unclassified
Otu184	0	0	0	0	0.0311399	0.0464837	0.090548	0.136774	Archaea	Crenarchaeota	unclassified	unclassified	unclassified
Otu95	0	0	0	0	0.0491823	0.0570054	0.0535772	0.0719695	Archaea	Crenarchaeota	unclassified	unclassified	unclassified
Otu39	0	0	0	0	0.0670162	0.0841813	0.0216549	0.0212396	Archaea	Crenarchaeota	unclassified	unclassified	unclassified
Otu107	0	0	0	0	0.0176987	0.0361433	0.0627857	0.104921	Archaea	Crenarchaeota	unclassified	unclassified	unclassified
Otu279	0	0	0	0	0.0200787	0.0236991	0.0606537	0.051253	Archaea	Crenarchaeota	unclassified	unclassified	unclassified
Otu106	0	0	0	0	0.0385507	0.0495872	0.0398946	0.0268136	Archaea	Crenarchaeota	unclassified	unclassified	unclassified
Otu337	0	0	0	0	0.0313606	0.0665561	0	0	Archaea	Crenarchaeota	unclassified	unclassified	unclassified
Otu25	0.0398915	0.0977138	0	0	1.37154	1.11822	1.47999	1.8672	Archaea	Crenarchaeota	uncultured_Guerrero_Negro_deep-sea_hydrothermal_vent-like_clade_DVCrenA	unclassified	unclassified
Otu212441	23.4814	10.9216	30.1053	11.2487	6.15056	4.38806	17.7434	25.1584	Archaea	Euryarchaeota	Halobacteria	Halobacteriales	Halobacteriaceae
Otu212406	0.720893	0.557588	0.729508	0.392232	16.6952	15.8406	3.12602	1.79075	Archaea	Euryarchaeota	Halobacteria	Halobacteriales	Halobacteriaceae
Otu212531	3.79008	2.354	5.26211	3.09143	0.563063	0.557518	1.04074	1.36809	Archaea	Euryarchaeota	Halobacteria	Halobacteriales	Halobacteriaceae
Otu212364	1.15945	0.800888	1.19393	0.653614	0.415361	0.326688	0.305897	0.228633	Archaea	Euryarchaeota	Halobacteria	Halobacteriales	Halobacteriaceae
Otu212470	0.306473	0.306271	0.341609	0.187692	1.99792	3.19893	0.210047	0.514508	Archaea	Euryarchaeota	Halobacteria	Halobacteriales	Halobacteriaceae
Otu212385	0.26113	0.237875	0.333589	0.210053	1.83324	2.45804	0.232922	0.166658	Archaea	Euryarchaeota	Halobacteria	Halobacteriales	Halobacteriaceae
Otu212543	0.876169	0.735304	1.17787	1.05161	0.0753509	0.159789	0	0	Archaea	Euryarchaeota	Halobacteria	Halobacteriales	Halobacteriaceae
Otu212402	0.663151	0.728329	1.10507	1.01374	0.0648633	0.109084	0.181148	0.337432	Archaea	Euryarchaeota	Halobacteria	Halobacteriales	Halobacteriaceae
Otu214047	0.898015	0.700542	0.980736	0.587487	0	0	0	0	Archaea	Euryarchaeota	Halobacteria	Halobacteriales	Halobacteriaceae
Otu235814	1.05933	0.859707	0.740352	0.524156	0	0	0	0	Archaea	Euryarchaeota	Halobacteria	Halobacteriales	Halobacteriaceae
Otu212430	0.555599	0.869459	0.809925	1.40579	0.0698075	0.0908826	0.215292	0.498384	Archaea	Euryarchaeota	Halobacteria	Halobacteriales	Halobacteriaceae
Otu212435	0.531929	0.513547	0.925721	0.672995	0	0	0.0802636	0.187073	Archaea	Euryarchaeota	Halobacteria	Halobacteriales	Halobacteriaceae
Otu212610	0.5119	0.982407	0.736695	1.30346	0	0	0	0	Archaea	Euryarchaeota	Halobacteria	Halobacteriales	Halobacteriaceae
Otu213160	0.28816	0.50432	0.617089	0.623893	0	0	0.240045	0.350413	Archaea	Euryarchaeota	Halobacteria	Halobacteriales	Halobacteriaceae
Otu211817	0.0398302	0.0650716	0.0813672	0.0823263	0.735869	0.92133	0.331333	0.274136	Archaea	Euryarchaeota	Halobacteria	Halobacteriales	Halobacteriaceae
Otu212490	0	0	0.0850047	0.138351	0	0	0.951123	1.53113	Archaea	Euryarchaeota	Halobacteria	Halobacteriales	Halobacteriaceae
Otu212522	0.288411	0.194776	0.291163	0.177062	0.104322	0.0824218	0.170977	0.225405	Archaea	Euryarchaeota	Halobacteria	Halobacteriales	Halobacteriaceae
Otu212525	0.452353	0.457556	0	0	0.166457	0.08365	0.170475	0.352273	Archaea	Euryarchaeota	Halobacteria	Halobacteriales	Halobacteriaceae
Otu212642	0.446271	0.325177	0.198316	0.240718	0	0	0.102904	0.213786	Archaea	Euryarchaeota	Halobacteria	Halobacteriales	Halobacteriaceae
Otu235811	0.412833	0.169894	0.287365	0.111681	0	0	0	0	Archaea	Euryarchaeota	Halobacteria	Halobacteriales	Halobacteriaceae
Otu216781	0.216039	0.243682	0.438068	0.83416	0	0	0	0	Archaea	Euryarchaeota	Halobacteria	Halobacteriales	Halobacteriaceae
Otu235601	0.458517	0.304728	0.188298	0.174322	0	0	0	0	Archaea	Euryarchaeota	Halobacteria	Halobacteriales	Halobacteriaceae
Otu212329	0	0	0	0	0.0830975	0.0784754	0.473803	0.710314	Archaea	Euryarchaeota	Halobacteria	Halobacteriales	Halobacteriaceae
Otu212250	0.118092	0.220054	0.417085	0.457607	0	0	0.0270111	0.0661634	Archaea	Euryarchaeota	Halobacteria	Halobacteriales	Halobacteriaceae
Otu212474	0.206698	0.118876	0.202337	0.106429	0	0	0.0881425	0.139285	Archaea	Euryarchaeota	Halobacteria	Halobacteriales	Halobacteriaceae
Otu212174	0.0754743	0.184874	0.0728098	0.178347	0.0286123	0.0700855	0.24804	0.401544	Archaea	Euryarchaeota	Halobacteria	Halobacteriales	Halobacteriaceae
Otu212433	0	0	0	0	0	0	0.397012	0.674978	Archaea	Euryarchaeota	Halobacteria	Halobacteriales	Halobacteriaceae
Otu212816	0.041855	0.0761957	0.0663339	0.075659	0.272181	0.666705	0	0	Archaea	Euryarchaeota	Halobacteria	Halobacteriales	Halobacteriaceae
Otu212645	0.15646	0.262347	0.17218	0.210722	0	0	0.027258	0.0667682	Archaea	Euryarchaeota	Halobacteria	Halobacteriales	Halobacteriaceae
Otu235610	0.214988	0.276462	0.137317	0.149197	0	0	0	0	Archaea	Euryarchaeota	Halobacteria	Halobacteriales	Halobacteriaceae
Otu204665	0.0816176	0.199921	0.244607	0.48642	0	0	0	0	Archaea	Euryarchaeota	Halobacteria	Halobacteriales	Halobacteriaceae
Otu235818	0.113952	0.0939839	0.221995	0.245964	0	0	0	0	Archaea	Euryarchaeota	Halobacteria	Halobacteriales	Halobacteriaceae
Otu212428	0.0441903	0.0380001	0.0819564	0.0693303	0.0439988	0.0398931	0.144527	0.238146	Archaea	Euryarchaeota	Halobacteria	Halobacteriales	Halobacteriaceae
Otu217167	0.0821403	0.104803	0.129166	0.316392	0.0240453	0.0350071	0.0646636	0.106701	Archaea	Euryarchaeota	Halobacteria	Halobacteriales	Halobacteriaceae
Otu211777	0.119635	0.293045	0.130726	0.214283	0.0556573	0.136332	0	0	Archaea	Euryarchaeota	Halobacteria	Halobacteriales	Halobacteriaceae
Otu214886	0.185551	0.120659	0.116475	0.110695	0	0	0	0	Archaea	Euryarchaeota	Halobacteria	Halobacteriales	Halobacteriaceae
Otu211749	0.0377372	0.0924368	0.0974688	0.0917957	0.0190104	0.023939	0.0953074	0.156008	Archaea	Euryarchaeota	Halobacteria	Halobacteriales	Halobacteriaceae
Otu212123	0.104173	0.205406	0.144176	0.244246	0	0	0	0	Archaea	Euryarchaeota	Halobacteria	Halobacteriales	Halobacteriaceae
Otu212500	0.132938	0.12008	0.102244	0.162972	0	0	0	0	Archaea	Euryarchaeota	Halobacteria	Halobacteriales	Halobacteriaceae
Otu212297	0	0	0	0	0.217423	0.532575	0	0	Archaea	Euryarchaeota	Halobacteria	Halobacteriales	Halobacteriaceae
Otu215401	0.0806585	0.0681659	0.149139	0.169943	0	0	0	0	Archaea	Euryarchaeota	Halobacteria	Halobacteriales	Halobacteriaceae
Otu213685	0.147828	0.154492	0.0693042	0.113786	0	0	0	0	Archaea	Euryarchaeota	Halobacteria	Halobacteriales	Halobacteriaceae
Otu222041	0.122788	0.066517	0.0709552	0.0768477	0	0	0	0	Archaea	Euryarchaeota	Halobacteria	Halobacteriales	Halobacteriaceae
Otu210928	0.0785575	0.110634	0.106351	0.0814837	0	0	0	0	Archaea	Euryarchaeota	Halobacteria	Halobacteriales	Halobacteriaceae
Otu212464	0	0	0	0	0.0550833	0.0359541	0.133299	0.266879	Archaea	Euryarchaeota	Halobacteria	Halobacteriales	Halobacteriaceae
Otu212721	0.065753	0.161061	0.11323	0.277357	0	0	0	0	Archaea	Euryarchaeota	Halobacteria	Halobacteriales	Halobacteriaceae
Otu235197	0.0516545	0.103207	0.12972	0.272193	0	0	0	0	Archaea	Euryarchaeota	Halobacteria	Halobacteriales	Halobacteriaceae
Otu213040	0.0340899	0.0600431	0.138403	0.143684	0	0	0	0	Archaea	Euryarchaeota	Halobacteria	Halobacteriales	Halobacteriaceae
Otu210036	0.0603257	0.0600578	0.108197	0.070616	0	0	0	0	Archaea	Euryarchaeota	Halobacteria	Halobacteriales	Halobacteriaceae
Otu212782	0.10822	0.119785	0.0561111	0.137444	0	0	0	0	Archaea	Euryarchaeota	Halobacteria	Halobacteriales	Halobacteriaceae
Otu212708	0	0	0	0	0	0	0.147855	0.239317	Archaea	Euryarchaeota	Halobacteria	Halobacteriales	Halobacteriaceae
Otu235020	0.0905914	0.0735458	0.0530371	0.0516212	0	0	0	0	Archaea	Euryarchaeota	Halobacteria	Halobacteriales	Halobacteriaceae
Otu235683	0.0942215	0.164842	0.0440245	0.107838	0	0	0	0	Archaea	Euryarchaeota	Halobacteria	Halobacteriales	Halobacteriaceae
Otu220945	0.041737	0.0647231	0.0930291	0.165278	0	0	0	0	Archaea	Euryarchaeota	Halobacteria	Halobacteriales	Halobacteriaceae
Otu212849	0.0726113	0.0597484	0.0604479	0.0769197	0	0	0	0	Archaea	Euryarchaeota	Halobacteria	Halobacteriales	Halobacteriaceae
Otu212440	0.123438	0.30236	0	0	0	0	0	0	Archaea	Euryarchaeota	Halobacteria	Halobacteriales	Halobacteriaceae
Otu221864	0.0602629	0.0811312	0.0596674	0.0935376	0	0	0	0	Archaea	Euryarchaeota	Halobacteria	Halobacteriales	Halobacteriaceae
Otu229677	0.113602	0.192361	0	0	0	0	0	0	Archaea	Euryarchaeota	Halobacteria	Halobacteriales	Halobacteriaceae
Otu211244	0.0365641	0.058246	0.0769628	0.0915856	0	0	0	0	Archaea	Euryarchaeota	Halobacteria	Halobacteriales	Halobacteriaceae
Otu231060	0.0535363	0.0842022	0.0603302	0.0734908	0	0	0	0	Archaea	Euryarchaeota	Halobacteria	Halobacteriales	Halobacteriaceae
Otu222189	0	0	0.105793	0.149632	0	0	0	0	Archaea	Euryarchaeota	Halobacteria	Halobacteriales	Halobacteriaceae
Otu211968	0	0	0	0	0.0877744	0.215002	0	0	Archaea	Euryarchaeota	Halobacteria	Halobacteriales	Halobacteriaceae
Otu221379	0.0211062	0.0331352	0.0751401	0.0671203	0	0	0	0	Archaea	Euryarchaeota	Halobacteria	Halobacteriales	Halobacteriaceae
Otu212415	0	0	0	0	0.0568148	0.0303861	0.0221195	0.0196971	Archaea	Euryarchaeota	Halobacteria	Halobacteriales	Halobacteriaceae
Otu211743	0	0	0	0	0.0348744	0.0414144	0.0439665	0.0506296	Archaea	Euryarchaeota	Halobacteria	Halobacteriales	Halobacteriaceae
Otu212768	0	0	0	0	0.0183784	0.0295222	0.0483531	0.0640127	Archaea	Euryarchaeota	Halobacteria	Halobacteriales	Halobacteriaceae
Otu221246	0.0240579	0.0311407	0.042414	0.0341201	0	0	0	0	Archaea	Euryarchaeota	Halobacteria	Halobacteriales	Halobacteriaceae
Otu235823	0.0402979	0.0522165	0.0282554	0.0277395	0	0	0	0	Archaea	Euryarchaeota	Halobacteria	Halobacteriales	Halobacteriaceae
Otu223174	0.0238941	0.0211395	0.0423923	0.0775873	0	0	0	0	Archaea	Euryarchaeota	Halobacteria	Halobacteriales	Halobacteriaceae
Otu213377	0.0468725	0.114814	0	0	0	0	0	0	Archaea	Euryarchaeota	Halobacteria	Halobacteriales	Halobacteriaceae
Otu215886	0	0	0.0366382	0.0651542	0	0	0	0	Archaea	Euryarchaeota	Halobacteria	Halobacteriales	Halobacteriaceae
Otu217243	0	0	0	0	0	0	0.0275574	0.0419596	Archaea	Euryarchaeota	Halobacteria	Halobacteriales	Halobacteriaceae
Otu212615	0	0	0	0	0.0281402	0.0475746	0	0	Archaea	Euryarchaeota	Halobacteria	Halobacteriales	Halobacteriaceae
Otu41	0	0	0	0	0.102597	0.0930835	0.200707	0.17717	Archaea	Euryarchaeota	Methanomicrobia	Methanosarcinales	Methanosarcinaceae
Otu70	0.0184714	0.0178385	0.0201945	0.0351539	0.0985533	0.106316	0.156174	0.109429	Archaea	Euryarchaeota	Methanomicrobia	Methanosarcinales	Methanosarcinaceae
Otu3421	9.80642	4.55332	12.1539	8.71072	2.32569	1.20708	1.06863	0.661704	Archaea	Euryarchaeota	Thermoplasmata	Thermoplasmatales	20c-4
Otu6102	4.66805	2.2152	4.89446	2.41259	3.97554	1.96957	1.84592	0.863876	Archaea	Euryarchaeota	Thermoplasmata	Thermoplasmatales	20c-4
Otu6426	0.845789	0.784376	0.722871	0.564575	6.68917	3.68295	5.23142	3.128	Archaea	Euryarchaeota	Thermoplasmata	Thermoplasmatales	20c-4
Otu6608	0.386408	0.426937	0.252713	0.160228	4.88165	5.31584	3.57438	3.03255	Archaea	Euryarchaeota	Thermoplasmata	Thermoplasmatales	20c-4
Otu1511	0.688508	0.383796	0.975325	0.682006	0.140885	0.10242	0.0473849	0.0298282	Archaea	Euryarchaeota	Thermoplasmata	Thermoplasmatales	20c-4
Otu439	0.732905	0.413751	0.911661	0.646532	0.114865	0.0820471	0	0	Archaea	Euryarchaeota	Thermoplasmata	Thermoplasmatales	20c-4
Otu2248	0.604708	0.331649	0.846854	0.627628	0.0934429	0.0648342	0.029307	0.0312658	Archaea	Euryarchaeota	Thermoplasmata	Thermoplasmatales	20c-4
Otu584	0.634275	0.383557	0.800316	0.502092	0.0702902	0.0444754	0.0356476	0.026859	Archaea	Euryarchaeota	Thermoplasmata	Thermoplasmatales	20c-4
Otu589	0.450381	0.452347	0.727701	0.635508	0.0419966	0.0649531	0.0707047	0.0593072	Archaea	Euryarchaeota	Thermoplasmata	Thermoplasmatales	20c-4
Otu17	0.299295	0.376304	0.0789006	0.0375229	0.379113	0.17197	0.394205	0.432707	Archaea	Euryarchaeota	Thermoplasmata	Thermoplasmatales	20c-4
Otu922	0	0	0	0	0.407992	0.328122	0.332887	0.175632	Archaea	Euryarchaeota	Thermoplasmata	Thermoplasmatales	20c-4
Otu1104	0.319387	0.261354	0.384513	0.239598	0	0	0	0	Archaea	Euryarchaeota	Thermoplasmata	Thermoplasmatales	20c-4
Otu12720	0.113287	0.0695058	0.130413	0.100472	0.291063	0.131466	0.163677	0.109155	Archaea	Euryarchaeota	Thermoplasmata	Thermoplasmatales	20c-4
Otu2335	0	0	0	0	0.386921	0.388766	0.314371	0.197868	Archaea	Euryarchaeota	Thermoplasmata	Thermoplasmatales	20c-4
Otu1378	0.117696	0.131274	0.113669	0.0713211	0.253879	0.221093	0.154831	0.0852477	Archaea	Euryarchaeota	Thermoplasmata	Thermoplasmatales	20c-4
Otu1343	0	0	0	0	0.373506	0.29701	0.245318	0.119154	Archaea	Euryarchaeota	Thermoplasmata	Thermoplasmatales	20c-4
Otu952	0	0	0	0	0.34464	0.487714	0.254482	0.297389	Archaea	Euryarchaeota	Thermoplasmata	Thermoplasmatales	20c-4
Otu1099	0	0	0	0	0.352356	0.384513	0.237535	0.145714	Archaea	Euryarchaeota	Thermoplasmata	Thermoplasmatales	20c-4
Otu1452	0.105003	0.0360636	0.158965	0.118933	0.199062	0.115318	0.101929	0.0636091	Archaea	Euryarchaeota	Thermoplasmata	Thermoplasmatales	20c-4
Otu399	0.0342795	0.0409789	0.0727928	0.0463624	0.250381	0.275149	0.195845	0.187407	Archaea	Euryarchaeota	Thermoplasmata	Thermoplasmatales	20c-4
Otu2267	0.149061	0.0764443	0.164826	0.127341	0.161608	0.0942596	0.0700786	0.0463815	Archaea	Euryarchaeota	Thermoplasmata	Thermoplasmatales	20c-4
Otu308	0.0942221	0.0738203	0.0881174	0.107872	0.206727	0.122072	0.139979	0.067336	Archaea	Euryarchaeota	Thermoplasmata	Thermoplasmatales	20c-4
Otu307	0.106196	0.0945595	0.087841	0.091354	0.220426	0.11434	0.113582	0.0634376	Archaea	Euryarchaeota	Thermoplasmata	Thermoplasmatales	20c-4
Otu498	0.0914497	0.0805406	0.0864815	0.0981803	0.209611	0.195645	0.123795	0.126415	Archaea	Euryarchaeota	Thermoplasmata	Thermoplasmatales	20c-4
Otu839	0	0	0.0227248	0.0335005	0.170402	0.170907	0.249204	0.199025	Archaea	Euryarchaeota	Thermoplasmata	Thermoplasmatales	20c-4
Otu1100	0	0	0	0	0.170864	0.234373	0.21525	0.217502	Archaea	Euryarchaeota	Thermoplasmata	Thermoplasmatales	20c-4
Otu553	0.0870849	0.103209	0.0731845	0.122917	0.122606	0.106841	0.0949546	0.114317	Archaea	Euryarchaeota	Thermoplasmata	Thermoplasmatales	20c-4
Otu727	0.167158	0.110338	0.17661	0.129078	0	0	0	0	Archaea	Euryarchaeota	Thermoplasmata	Thermoplasmatales	20c-4
Otu499	0	0	0.0288962	0.0268143	0.197052	0.226091	0.105189	0.0536363	Archaea	Euryarchaeota	Thermoplasmata	Thermoplasmatales	20c-4
Otu377	0.0356046	0.0276318	0.0278004	0.0262333	0.188528	0.126014	0.0734699	0.0526414	Archaea	Euryarchaeota	Thermoplasmata	Thermoplasmatales	20c-4
Otu278	0.0257635	0.0424076	0.0360601	0.0444614	0.161283	0.206955	0.0846526	0.0803779	Archaea	Euryarchaeota	Thermoplasmata	Thermoplasmatales	20c-4
Otu1057	0.0346554	0.0334812	0.0255132	0.0147308	0.13352	0.183863	0.115129	0.0754921	Archaea	Euryarchaeota	Thermoplasmata	Thermoplasmatales	20c-4
Otu757	0.0640574	0.041744	0.0753375	0.0599395	0.0450584	0.0359655	0.0539982	0.072766	Archaea	Euryarchaeota	Thermoplasmata	Thermoplasmatales	20c-4
Otu112	0.120014	0.139034	0.0170522	0.0153709	0.0336479	0.030506	0.0483103	0.0489513	Archaea	Euryarchaeota	Thermoplasmata	Thermoplasmatales	20c-4
Otu309	0.0756313	0.0673421	0.0989399	0.103553	0	0	0	0	Archaea	Euryarchaeota	Thermoplasmata	Thermoplasmatales	20c-4
Otu549	0.0642599	0.030458	0.0678468	0.0598966	0.0252859	0.035057	0	0	Archaea	Euryarchaeota	Thermoplasmata	Thermoplasmatales	20c-4
Otu928	0	0	0	0	0	0	0.137659	0.211685	Archaea	Euryarchaeota	Thermoplasmata	Thermoplasmatales	20c-4
Otu581	0.044438	0.045035	0.0791874	0.0767777	0	0	0	0	Archaea	Euryarchaeota	Thermoplasmata	Thermoplasmatales	20c-4
Otu287	0	0	0	0	0.0348793	0.0300853	0.0798195	0.09808	Archaea	Euryarchaeota	Thermoplasmata	Thermoplasmatales	20c-4
Otu760	0.0577639	0.0408721	0.0469321	0.0568352	0	0	0	0	Archaea	Euryarchaeota	Thermoplasmata	Thermoplasmatales	20c-4
Otu1375	0	0	0	0	0.066672	0.0976096	0.0282535	0.0294281	Archaea	Euryarchaeota	Thermoplasmata	Thermoplasmatales	20c-4
Otu1368	0	0	0	0	0.0573821	0.0357281	0.0340017	0.0224601	Archaea	Euryarchaeota	Thermoplasmata	Thermoplasmatales	20c-4
Otu959	0.0442981	0.0719306	0.0415685	0.0659118	0	0	0	0	Archaea	Euryarchaeota	Thermoplasmata	Thermoplasmatales	20c-4
Otu1796	0	0	0	0	0.0605505	0.087666	0.0271136	0.0422365	Archaea	Euryarchaeota	Thermoplasmata	Thermoplasmatales	20c-4
Otu681	0.0230384	0.0234237	0.046285	0.0483889	0	0	0	0	Archaea	Euryarchaeota	Thermoplasmata	Thermoplasmatales	20c-4
Otu670	0.0219962	0.048932	0.031093	0.0614908	0	0	0	0	Archaea	Euryarchaeota	Thermoplasmata	Thermoplasmatales	20c-4
Otu679	0.0231807	0.0367135	0.0282513	0.0349239	0	0	0	0	Archaea	Euryarchaeota	Thermoplasmata	Thermoplasmatales	20c-4
Otu671	0	0	0	0	0.0429425	0.0501566	0	0	Archaea	Euryarchaeota	Thermoplasmata	Thermoplasmatales	20c-4
Otu923	0	0	0	0	0.0374259	0.0610773	0	0	Archaea	Euryarchaeota	Thermoplasmata	Thermoplasmatales	20c-4
Otu1861	0	0	0.0340834	0.0429553	0	0	0	0	Archaea	Euryarchaeota	Thermoplasmata	Thermoplasmatales	20c-4
Otu12777	0	0	0	0	0.890569	0.572933	0.83405	0.856706	Archaea	Euryarchaeota	Thermoplasmata	Thermoplasmatales	CCA47
Otu2181	0	0	0	0	0.551751	0.376799	0.642437	0.398189	Archaea	Euryarchaeota	Thermoplasmata	Thermoplasmatales	CCA47
Otu40567	0	0	0	0	0.403659	0.413636	0.442861	0.406205	Archaea	Euryarchaeota	Thermoplasmata	Thermoplasmatales	CCA47
Otu1151	0	0	0	0	0.161433	0.196795	0.43886	0.447332	Archaea	Euryarchaeota	Thermoplasmata	Thermoplasmatales	CCA47
Otu473	0	0	0	0	0.182101	0.382337	0.0777508	0.0722648	Archaea	Euryarchaeota	Thermoplasmata	Thermoplasmatales	CCA47
Otu1858	0.0233879	0.0316785	0	0	0.0454105	0.0349094	0.0673407	0.043845	Archaea	Euryarchaeota	Thermoplasmata	Thermoplasmatales	CCA47
Otu1340	0.177971	0.411344	0	0	2.31922	3.31504	0.437958	0.250865	Archaea	Euryarchaeota	Thermoplasmata	Thermoplasmatales	KTK_4A
Otu1454	0.10134	0.177904	0.0199146	0.0165599	0.38328	0.128239	0.76625	0.514559	Archaea	Euryarchaeota	Thermoplasmata	Thermoplasmatales	KTK_4A
Otu833	0.110413	0.265445	0	0	0.319934	0.427061	0.150981	0.103354	Archaea	Euryarchaeota	Thermoplasmata	Thermoplasmatales	KTK_4A
Otu442	0.0488044	0.102422	0	0	0.141603	0.0986461	0.297791	0.334351	Archaea	Euryarchaeota	Thermoplasmata	Thermoplasmatales	KTK_4A
Otu1084	0.0246607	0.0553993	0	0	0.0591452	0.0257115	0.222053	0.207388	Archaea	Euryarchaeota	Thermoplasmata	Thermoplasmatales	KTK_4A
Otu428	0.0411503	0.0450562	0.0177178	0.0168912	0.0658202	0.0519471	0.146999	0.200365	Archaea	Euryarchaeota	Thermoplasmata	Thermoplasmatales	KTK_4A
Otu888	0.0299186	0.0732854	0	0	0.108887	0.11586	0.0733496	0.134467	Archaea	Euryarchaeota	Thermoplasmata	Thermoplasmatales	KTK_4A
Otu1004	0	0	0	0	0.0374472	0.0570582	0.078927	0.0832094	Archaea	Euryarchaeota	Thermoplasmata	Thermoplasmatales	KTK_4A
Otu508	0	0	0	0	0	0	0.0601937	0.0865238	Archaea	Euryarchaeota	Thermoplasmata	Thermoplasmatales	KTK_4A
Otu1204	0.0409396	0.0338054	0.0173534	0.0157236	0	0	0	0	Archaea	Euryarchaeota	Thermoplasmata	Thermoplasmatales	KTK_4A
Otu1083	0	0	0	0	0.0286791	0.041218	0	0	Archaea	Euryarchaeota	Thermoplasmata	Thermoplasmatales	KTK_4A
Otu951	0	0	0	0	0	0	0.0221903	0.0297925	Archaea	Euryarchaeota	Thermoplasmata	Thermoplasmatales	KTK_4A
Otu45732	3.79601	2.54218	1.15019	0.808668	1.34479	0.866794	3.77776	3.76716	Archaea	Euryarchaeota	Thermoplasmata	Thermoplasmatales	Marine_Benthic_Group_D_and_DHVEG-1
Otu1197	0.0230514	0.0272475	0.0368753	0.0691074	1.92398	2.3806	1.10742	0.998038	Archaea	Euryarchaeota	Thermoplasmata	Thermoplasmatales	Marine_Benthic_Group_D_and_DHVEG-1
Otu831	0.112753	0.143424	0.220824	0.342912	1.33447	1.05762	1.16116	0.874362	Archaea	Euryarchaeota	Thermoplasmata	Thermoplasmatales	Marine_Benthic_Group_D_and_DHVEG-1
Otu3410	0.0866122	0.20968	0	0	1.75008	1.94885	0.868367	0.698318	Archaea	Euryarchaeota	Thermoplasmata	Thermoplasmatales	Marine_Benthic_Group_D_and_DHVEG-1
Otu1689	1.10403	0.529049	0.587224	0.439376	0	0	0	0	Archaea	Euryarchaeota	Thermoplasmata	Thermoplasmatales	Marine_Benthic_Group_D_and_DHVEG-1
Otu947	0.129526	0.0969258	0.0222973	0.0179068	0.870617	0.9564	0.468717	0.934413	Archaea	Euryarchaeota	Thermoplasmata	Thermoplasmatales	Marine_Benthic_Group_D_and_DHVEG-1
Otu1885	0	0	0	0	0.638716	0.48292	0.680798	0.538438	Archaea	Euryarchaeota	Thermoplasmata	Thermoplasmatales	Marine_Benthic_Group_D_and_DHVEG-1
Otu2603	0	0	0	0	0.67862	0.994031	0.376631	0.463903	Archaea	Euryarchaeota	Thermoplasmata	Thermoplasmatales	Marine_Benthic_Group_D_and_DHVEG-1
Otu1783	0.63142	0.332445	0.41192	0.355392	0	0	0	0	Archaea	Euryarchaeota	Thermoplasmata	Thermoplasmatales	Marine_Benthic_Group_D_and_DHVEG-1
Otu1341	0.0537099	0.0429051	0.0723389	0.0657454	0.510418	0.601533	0.393443	0.254572	Archaea	Euryarchaeota	Thermoplasmata	Thermoplasmatales	Marine_Benthic_Group_D_and_DHVEG-1
Otu1872	0.0993419	0.203921	0	0	0.618801	0.486815	0.28863	0.182847	Archaea	Euryarchaeota	Thermoplasmata	Thermoplasmatales	Marine_Benthic_Group_D_and_DHVEG-1
Otu1538	0	0	0	0	0.275595	0.216325	0.509322	0.436022	Archaea	Euryarchaeota	Thermoplasmata	Thermoplasmatales	Marine_Benthic_Group_D_and_DHVEG-1
Otu1087	0.0250329	0.0189857	0.0277711	0.0391756	0.391362	0.195178	0.171465	0.128085	Archaea	Euryarchaeota	Thermoplasmata	Thermoplasmatales	Marine_Benthic_Group_D_and_DHVEG-1
Otu2275	0.362782	0.175181	0.202523	0.167331	0	0	0.0276881	0.0240509	Archaea	Euryarchaeota	Thermoplasmata	Thermoplasmatales	Marine_Benthic_Group_D_and_DHVEG-1
Otu1179	0	0	0	0	0.288519	0.326736	0.300564	0.209322	Archaea	Euryarchaeota	Thermoplasmata	Thermoplasmatales	Marine_Benthic_Group_D_and_DHVEG-1
Otu2204	0	0	0	0	0.46324	0.571599	0.122432	0.193679	Archaea	Euryarchaeota	Thermoplasmata	Thermoplasmatales	Marine_Benthic_Group_D_and_DHVEG-1
Otu3443	0	0	0	0	0.242194	0.341323	0.306529	0.393013	Archaea	Euryarchaeota	Thermoplasmata	Thermoplasmatales	Marine_Benthic_Group_D_and_DHVEG-1
Otu3581	0	0	0	0	0.234003	0.30542	0.311915	0.266679	Archaea	Euryarchaeota	Thermoplasmata	Thermoplasmatales	Marine_Benthic_Group_D_and_DHVEG-1
Otu2725	0.338476	0.492059	0.0675859	0.0843627	0.0439761	0.0521152	0.0374513	0.0236683	Archaea	Euryarchaeota	Thermoplasmata	Thermoplasmatales	Marine_Benthic_Group_D_and_DHVEG-1
Otu734	0.340802	0.192686	0.136771	0.112673	0	0	0	0	Archaea	Euryarchaeota	Thermoplasmata	Thermoplasmatales	Marine_Benthic_Group_D_and_DHVEG-1
Otu958	0.29364	0.14096	0.137319	0.115217	0	0	0.0419137	0.0375779	Archaea	Euryarchaeota	Thermoplasmata	Thermoplasmatales	Marine_Benthic_Group_D_and_DHVEG-1
Otu1507	0	0	0	0	0.260951	0.303473	0.187752	0.121666	Archaea	Euryarchaeota	Thermoplasmata	Thermoplasmatales	Marine_Benthic_Group_D_and_DHVEG-1
Otu1208	0	0	0	0	0.247443	0.116102	0.161995	0.083616	Archaea	Euryarchaeota	Thermoplasmata	Thermoplasmatales	Marine_Benthic_Group_D_and_DHVEG-1
Otu582	0.0959453	0.0318971	0.0656399	0.0424437	0.165554	0.164694	0.0605014	0.069622	Archaea	Euryarchaeota	Thermoplasmata	Thermoplasmatales	Marine_Benthic_Group_D_and_DHVEG-1
Otu935	0.0316875	0.0443201	0.0261033	0.0440993	0.143676	0.134299	0.177163	0.152559	Archaea	Euryarchaeota	Thermoplasmata	Thermoplasmatales	Marine_Benthic_Group_D_and_DHVEG-1
Otu395	0.0687117	0.0554	0.0271708	0.026693	0.0977465	0.064616	0.164084	0.178798	Archaea	Euryarchaeota	Thermoplasmata	Thermoplasmatales	Marine_Benthic_Group_D_and_DHVEG-1
Otu1730	0	0	0	0	0.258705	0.294139	0.072457	0.0522111	Archaea	Euryarchaeota	Thermoplasmata	Thermoplasmatales	Marine_Benthic_Group_D_and_DHVEG-1
Otu2679	0.160917	0.0823395	0.101893	0.0450785	0.0424636	0.0455361	0.0231393	0.0254398	Archaea	Euryarchaeota	Thermoplasmata	Thermoplasmatales	Marine_Benthic_Group_D_and_DHVEG-1
Otu3442	0	0	0	0	0.292018	0.582026	0.0170176	0.0157218	Archaea	Euryarchaeota	Thermoplasmata	Thermoplasmatales	Marine_Benthic_Group_D_and_DHVEG-1
Otu586	0.0676504	0.0562315	0	0	0.182796	0.153757	0.0683777	0.0677993	Archaea	Euryarchaeota	Thermoplasmata	Thermoplasmatales	Marine_Benthic_Group_D_and_DHVEG-1
Otu633	0	0	0	0	0.137235	0.171753	0.180243	0.141263	Archaea	Euryarchaeota	Thermoplasmata	Thermoplasmatales	Marine_Benthic_Group_D_and_DHVEG-1
Otu1389	0	0	0	0	0.215654	0.147456	0.0956509	0.0772705	Archaea	Euryarchaeota	Thermoplasmata	Thermoplasmatales	Marine_Benthic_Group_D_and_DHVEG-1
Otu728	0.0190517	0.0200167	0	0	0.0847222	0.102896	0.203819	0.203003	Archaea	Euryarchaeota	Thermoplasmata	Thermoplasmatales	Marine_Benthic_Group_D_and_DHVEG-1
Otu1800	0	0	0	0	0.131066	0.128521	0.153594	0.185964	Archaea	Euryarchaeota	Thermoplasmata	Thermoplasmatales	Marine_Benthic_Group_D_and_DHVEG-1
Otu2206	0	0	0	0	0.0679772	0.0602923	0.207132	0.181332	Archaea	Euryarchaeota	Thermoplasmata	Thermoplasmatales	Marine_Benthic_Group_D_and_DHVEG-1
Otu2323	0	0	0	0	0.113554	0.104424	0.164566	0.164215	Archaea	Euryarchaeota	Thermoplasmata	Thermoplasmatales	Marine_Benthic_Group_D_and_DHVEG-1
Otu579	0	0	0.0191304	0.0283462	0.110369	0.0934001	0.135173	0.147563	Archaea	Euryarchaeota	Thermoplasmata	Thermoplasmatales	Marine_Benthic_Group_D_and_DHVEG-1
Otu763	0	0	0	0	0.157173	0.116593	0.078049	0.0630664	Archaea	Euryarchaeota	Thermoplasmata	Thermoplasmatales	Marine_Benthic_Group_D_and_DHVEG-1
Otu2166	0	0	0	0	0.160601	0.236606	0.0700009	0.0445383	Archaea	Euryarchaeota	Thermoplasmata	Thermoplasmatales	Marine_Benthic_Group_D_and_DHVEG-1
Otu2749	0.16005	0.218605	0.0580258	0.0550202	0	0	0	0	Archaea	Euryarchaeota	Thermoplasmata	Thermoplasmatales	Marine_Benthic_Group_D_and_DHVEG-1
Otu2322	0.138883	0.144142	0.076868	0.0716198	0	0	0	0	Archaea	Euryarchaeota	Thermoplasmata	Thermoplasmatales	Marine_Benthic_Group_D_and_DHVEG-1
Otu1685	0.155232	0.112746	0.0506175	0.0443086	0	0	0	0	Archaea	Euryarchaeota	Thermoplasmata	Thermoplasmatales	Marine_Benthic_Group_D_and_DHVEG-1
Otu3485	0	0	0	0	0.0617596	0.0679035	0.136308	0.168329	Archaea	Euryarchaeota	Thermoplasmata	Thermoplasmatales	Marine_Benthic_Group_D_and_DHVEG-1
Otu759	0.139229	0.206471	0.049878	0.0794142	0	0	0	0	Archaea	Euryarchaeota	Thermoplasmata	Thermoplasmatales	Marine_Benthic_Group_D_and_DHVEG-1
Otu758	0	0	0.0178712	0.02035	0.087988	0.08771	0.0734199	0.0707453	Archaea	Euryarchaeota	Thermoplasmata	Thermoplasmatales	Marine_Benthic_Group_D_and_DHVEG-1
Otu680	0.0224916	0.0318569	0	0	0.0897745	0.115058	0.0624423	0.0548018	Archaea	Euryarchaeota	Thermoplasmata	Thermoplasmatales	Marine_Benthic_Group_D_and_DHVEG-1
Otu1859	0	0	0	0	0.089467	0.131305	0.0605917	0.0573089	Archaea	Euryarchaeota	Thermoplasmata	Thermoplasmatales	Marine_Benthic_Group_D_and_DHVEG-1
Otu1396	0	0	0	0	0.0762355	0.0791744	0.0689219	0.0518794	Archaea	Euryarchaeota	Thermoplasmata	Thermoplasmatales	Marine_Benthic_Group_D_and_DHVEG-1
Otu1007	0	0	0	0	0.0726408	0.0985002	0.0668969	0.0830294	Archaea	Euryarchaeota	Thermoplasmata	Thermoplasmatales	Marine_Benthic_Group_D_and_DHVEG-1
Otu1348	0	0	0	0	0.0525979	0.112232	0.0853031	0.0959576	Archaea	Euryarchaeota	Thermoplasmata	Thermoplasmatales	Marine_Benthic_Group_D_and_DHVEG-1
Otu3486	0	0	0	0	0.0615825	0.0760074	0.0597002	0.0664519	Archaea	Euryarchaeota	Thermoplasmata	Thermoplasmatales	Marine_Benthic_Group_D_and_DHVEG-1
Otu1964	0	0	0	0	0.0842732	0.082703	0.0324722	0.0293506	Archaea	Euryarchaeota	Thermoplasmata	Thermoplasmatales	Marine_Benthic_Group_D_and_DHVEG-1
Otu934	0.0882461	0.0775832	0.0267082	0.0468103	0	0	0	0	Archaea	Euryarchaeota	Thermoplasmata	Thermoplasmatales	Marine_Benthic_Group_D_and_DHVEG-1
Otu1436	0	0	0	0	0.052015	0.0809515	0.0620659	0.117895	Archaea	Euryarchaeota	Thermoplasmata	Thermoplasmatales	Marine_Benthic_Group_D_and_DHVEG-1
Otu1386	0	0	0	0	0.0820608	0.0677843	0.0236432	0.0222679	Archaea	Euryarchaeota	Thermoplasmata	Thermoplasmatales	Marine_Benthic_Group_D_and_DHVEG-1
Otu419	0	0	0	0	0.0679271	0.0707544	0.0368447	0.0291132	Archaea	Euryarchaeota	Thermoplasmata	Thermoplasmatales	Marine_Benthic_Group_D_and_DHVEG-1
Otu931	0.0658393	0.0695755	0.037694	0.0370698	0	0	0	0	Archaea	Euryarchaeota	Thermoplasmata	Thermoplasmatales	Marine_Benthic_Group_D_and_DHVEG-1
Otu587	0.0316896	0.0238073	0	0	0.0440527	0.0193205	0.022879	0.0212231	Archaea	Euryarchaeota	Thermoplasmata	Thermoplasmatales	Marine_Benthic_Group_D_and_DHVEG-1
Otu3356	0	0	0	0	0.0456695	0.0388105	0.0522463	0.0457115	Archaea	Euryarchaeota	Thermoplasmata	Thermoplasmatales	Marine_Benthic_Group_D_and_DHVEG-1
Otu2708	0	0	0	0	0.0570906	0.0893695	0.0394624	0.0286472	Archaea	Euryarchaeota	Thermoplasmata	Thermoplasmatales	Marine_Benthic_Group_D_and_DHVEG-1
Otu6175	0	0	0	0	0.0537618	0.0516292	0.0431808	0.0565739	Archaea	Euryarchaeota	Thermoplasmata	Thermoplasmatales	Marine_Benthic_Group_D_and_DHVEG-1
Otu955	0	0	0	0	0.0386689	0.0346766	0.0506935	0.0599635	Archaea	Euryarchaeota	Thermoplasmata	Thermoplasmatales	Marine_Benthic_Group_D_and_DHVEG-1
Otu2653	0	0	0	0	0.0348869	0.0113807	0.0517763	0.0288222	Archaea	Euryarchaeota	Thermoplasmata	Thermoplasmatales	Marine_Benthic_Group_D_and_DHVEG-1
Otu1103	0	0	0	0	0.0537283	0.0486782	0.0172855	0.0153042	Archaea	Euryarchaeota	Thermoplasmata	Thermoplasmatales	Marine_Benthic_Group_D_and_DHVEG-1
Otu9675	0	0	0	0	0.0401406	0.0548752	0.0311531	0.0540321	Archaea	Euryarchaeota	Thermoplasmata	Thermoplasmatales	Marine_Benthic_Group_D_and_DHVEG-1
Otu4369	0	0	0	0	0.0487839	0.0788085	0.0195248	0.0195536	Archaea	Euryarchaeota	Thermoplasmata	Thermoplasmatales	Marine_Benthic_Group_D_and_DHVEG-1
Otu1082	0	0	0	0	0.0402713	0.0291741	0.0296928	0.0250493	Archaea	Euryarchaeota	Thermoplasmata	Thermoplasmatales	Marine_Benthic_Group_D_and_DHVEG-1
Otu1810	0	0	0	0	0.0478689	0.0386105	0.0177828	0.0154108	Archaea	Euryarchaeota	Thermoplasmata	Thermoplasmatales	Marine_Benthic_Group_D_and_DHVEG-1
Otu4612	0	0	0	0	0.0634706	0.0742334	0	0	Archaea	Euryarchaeota	Thermoplasmata	Thermoplasmatales	Marine_Benthic_Group_D_and_DHVEG-1
Otu1161	0	0	0	0	0.02179	0.0331161	0.0406464	0.0345565	Archaea	Euryarchaeota	Thermoplasmata	Thermoplasmatales	Marine_Benthic_Group_D_and_DHVEG-1
Otu1754	0	0	0	0	0.0581402	0.0477673	0	0	Archaea	Euryarchaeota	Thermoplasmata	Thermoplasmatales	Marine_Benthic_Group_D_and_DHVEG-1
Otu3286	0	0	0	0	0.0397345	0.0319721	0.0200072	0.0149542	Archaea	Euryarchaeota	Thermoplasmata	Thermoplasmatales	Marine_Benthic_Group_D_and_DHVEG-1
Otu3349	0	0	0	0	0.028956	0.0448651	0.029716	0.0258793	Archaea	Euryarchaeota	Thermoplasmata	Thermoplasmatales	Marine_Benthic_Group_D_and_DHVEG-1
Otu2277	0	0	0	0	0.0572566	0.0518644	0	0	Archaea	Euryarchaeota	Thermoplasmata	Thermoplasmatales	Marine_Benthic_Group_D_and_DHVEG-1
Otu3320	0	0	0	0	0.0326272	0.0442958	0.0238234	0.0255852	Archaea	Euryarchaeota	Thermoplasmata	Thermoplasmatales	Marine_Benthic_Group_D_and_DHVEG-1
Otu2208	0	0	0	0	0.0232828	0.0422016	0.0332867	0.0721206	Archaea	Euryarchaeota	Thermoplasmata	Thermoplasmatales	Marine_Benthic_Group_D_and_DHVEG-1
Otu1756	0	0	0	0	0.0280298	0.0276538	0.0263132	0.0165908	Archaea	Euryarchaeota	Thermoplasmata	Thermoplasmatales	Marine_Benthic_Group_D_and_DHVEG-1
Otu3304	0	0	0	0	0.0253646	0.0393295	0.026908	0.0307463	Archaea	Euryarchaeota	Thermoplasmata	Thermoplasmatales	Marine_Benthic_Group_D_and_DHVEG-1
Otu2710	0	0	0	0	0.0463414	0.0588126	0	0	Archaea	Euryarchaeota	Thermoplasmata	Thermoplasmatales	Marine_Benthic_Group_D_and_DHVEG-1
Otu1081	0.0250576	0.0212165	0	0	0.0189434	0.0309194	0	0	Archaea	Euryarchaeota	Thermoplasmata	Thermoplasmatales	Marine_Benthic_Group_D_and_DHVEG-1
Otu4610	0	0	0	0	0	0	0.0448474	0.0609931	Archaea	Euryarchaeota	Thermoplasmata	Thermoplasmatales	Marine_Benthic_Group_D_and_DHVEG-1
Otu1535	0.0433306	0.0433021	0	0	0	0	0	0	Archaea	Euryarchaeota	Thermoplasmata	Thermoplasmatales	Marine_Benthic_Group_D_and_DHVEG-1
Otu1790	0.0424987	0.034697	0	0	0	0	0	0	Archaea	Euryarchaeota	Thermoplasmata	Thermoplasmatales	Marine_Benthic_Group_D_and_DHVEG-1
Otu1393	0.0422399	0.0567328	0	0	0	0	0	0	Archaea	Euryarchaeota	Thermoplasmata	Thermoplasmatales	Marine_Benthic_Group_D_and_DHVEG-1
Otu827	0.0396548	0.029571	0	0	0	0	0	0	Archaea	Euryarchaeota	Thermoplasmata	Thermoplasmatales	Marine_Benthic_Group_D_and_DHVEG-1
Otu2760	0	0	0	0	0.0393174	0.0648517	0	0	Archaea	Euryarchaeota	Thermoplasmata	Thermoplasmatales	Marine_Benthic_Group_D_and_DHVEG-1
Otu1379	0	0	0	0	0.0367757	0.0537126	0	0	Archaea	Euryarchaeota	Thermoplasmata	Thermoplasmatales	Marine_Benthic_Group_D_and_DHVEG-1
Otu476	0.02063	0.0273347	0	0	0	0	0	0	Archaea	Euryarchaeota	Thermoplasmata	Thermoplasmatales	Marine_Benthic_Group_D_and_DHVEG-1
Otu930	0	0	0	0	0	0	0.0352359	0.0284882	Archaea	Euryarchaeota	Thermoplasmata	Thermoplasmatales	Marine_Group_III
Otu2699	0	0	0	0	0.148229	0.0875027	0.136722	0.155931	Archaea	Euryarchaeota	Thermoplasmata	Thermoplasmatales	unclassified
Otu1686	0	0	0	0	0.0486667	0.0305686	0.077859	0.0538963	Archaea	Euryarchaeota	Thermoplasmata	Thermoplasmatales	unclassified
Otu1688	0	0	0	0	0.102109	0.129063	0	0	Archaea	Euryarchaeota	Thermoplasmata	Thermoplasmatales	unclassified
Otu949	0	0	0	0	0	0	0.0227576	0.0244476	Archaea	Euryarchaeota	Thermoplasmata	Thermoplasmatales	unclassified
Otu1870	0	0	0	0	0.0581539	0.0291064	0.0977038	0.0893991	Archaea	Euryarchaeota	Thermoplasmata	Thermoplasmatales	VC2.1_Arc6
Otu2	3.27002	1.46558	2.97261	2.26522	0	0	0	0	Archaea	Euryarchaeota	unclassified	unclassified	unclassified
Otu1	1.76103	0.88452	2.84464	2.32304	0.166938	0.117318	0.339044	0.263552	Archaea	Euryarchaeota	unclassified	unclassified	unclassified
Otu235572	2.0739	0.788814	1.36438	0.761092	0	0	0	0	Archaea	Euryarchaeota	unclassified	unclassified	unclassified
Otu6	1.92982	1.25669	0.847091	0.5569	0	0	0	0	Archaea	Euryarchaeota	unclassified	unclassified	unclassified
Otu44	0	0	0	0	0.727405	1.04137	1.5345	1.88762	Archaea	Euryarchaeota	unclassified	unclassified	unclassified
Otu9	1.01061	0.36149	0.76296	0.552865	0	0	0	0	Archaea	Euryarchaeota	unclassified	unclassified	unclassified
Otu33	0.13962	0.341998	0	0	0.679098	0.639538	1.00082	0.786072	Archaea	Euryarchaeota	unclassified	unclassified	unclassified
Otu29	0.0800153	0.163223	0	0	0.794098	0.4063	0.611543	0.34802	Archaea	Euryarchaeota	unclassified	unclassified	unclassified
Otu16	0.971169	1.45237	0.404901	0.246332	0	0	0	0	Archaea	Euryarchaeota	unclassified	unclassified	unclassified
Otu80	0.763544	0.604215	0.332351	0.231764	0	0	0	0	Archaea	Euryarchaeota	unclassified	unclassified	unclassified
Otu22	0.568051	0.240273	0.490424	0.166672	0	0	0	0	Archaea	Euryarchaeota	unclassified	unclassified	unclassified
Otu56	0.0357505	0.0851096	0	0	0.48216	0.390307	0.372921	0.229865	Archaea	Euryarchaeota	unclassified	unclassified	unclassified
Otu60	0.520991	0.870308	0.31809	0.284644	0	0	0	0	Archaea	Euryarchaeota	unclassified	unclassified	unclassified
Otu18	0.569406	0.639752	0.204015	0.170358	0	0	0	0	Archaea	Euryarchaeota	unclassified	unclassified	unclassified
Otu105	0.0229376	0.0561854	0	0	0.288328	0.293076	0.450298	0.477861	Archaea	Euryarchaeota	unclassified	unclassified	unclassified
Otu37	0.46619	0.223183	0.248582	0.271198	0	0	0	0	Archaea	Euryarchaeota	unclassified	unclassified	unclassified
Otu73	0	0	0	0	0.219016	0.232542	0.438786	0.186256	Archaea	Euryarchaeota	unclassified	unclassified	unclassified
Otu36	0.384918	0.180167	0.214213	0.196968	0	0	0	0	Archaea	Euryarchaeota	unclassified	unclassified	unclassified
Otu32	0.299446	0.0785675	0.216753	0.210934	0	0	0	0	Archaea	Euryarchaeota	unclassified	unclassified	unclassified
Otu194	0	0	0	0	0.30685	0.387526	0.168325	0.121504	Archaea	Euryarchaeota	unclassified	unclassified	unclassified
Otu138	0	0	0	0	0.126844	0.1223	0.34563	0.240369	Archaea	Euryarchaeota	unclassified	unclassified	unclassified
Otu21	0.344087	0.372765	0.0679257	0.0463076	0	0	0.018971	0.0125959	Archaea	Euryarchaeota	unclassified	unclassified	unclassified
Otu46	0.308322	0.231214	0.110644	0.136106	0	0	0	0	Archaea	Euryarchaeota	unclassified	unclassified	unclassified
Otu165	0	0	0	0	0.170479	0.132681	0.242631	0.137622	Archaea	Euryarchaeota	unclassified	unclassified	unclassified
Otu100	0	0	0	0	0.0915646	0.078321	0.296165	0.206963	Archaea	Euryarchaeota	unclassified	unclassified	unclassified
Otu135	0	0	0	0	0.0561227	0.0434859	0.340869	0.697074	Archaea	Euryarchaeota	unclassified	unclassified	unclassified
Otu69	0.0243999	0.0230465	0.0193675	0.0356429	0.177922	0.086975	0.138197	0.0450017	Archaea	Euryarchaeota	unclassified	unclassified	unclassified
Otu130	0.231689	0.0901934	0.117664	0.0551349	0	0	0	0	Archaea	Euryarchaeota	unclassified	unclassified	unclassified
Otu49	0.154747	0.188199	0.171239	0.204341	0	0	0	0	Archaea	Euryarchaeota	unclassified	unclassified	unclassified
Otu198	0	0	0	0	0.10942	0.0823665	0.221071	0.0877529	Archaea	Euryarchaeota	unclassified	unclassified	unclassified
Otu206	0	0	0	0	0.134587	0.162232	0.197259	0.133333	Archaea	Euryarchaeota	unclassified	unclassified	unclassified
Otu43	0.0826975	0.0653868	0.231737	0.411753	0	0	0	0	Archaea	Euryarchaeota	unclassified	unclassified	unclassified
Otu8	0.133199	0.0705118	0.172739	0.188098	0	0	0	0	Archaea	Euryarchaeota	unclassified	unclassified	unclassified
Otu158	0	0	0	0	0.160182	0.20942	0.143946	0.0950369	Archaea	Euryarchaeota	unclassified	unclassified	unclassified
Otu76	0.111364	0.105238	0.170188	0.170215	0	0	0	0	Archaea	Euryarchaeota	unclassified	unclassified	unclassified
Otu171	0.175408	0.0938528	0.108963	0.0947904	0	0	0	0	Archaea	Euryarchaeota	unclassified	unclassified	unclassified
Otu97	0.0199457	0.0488569	0	0	0.0722033	0.0713332	0.174511	0.153735	Archaea	Euryarchaeota	unclassified	unclassified	unclassified
Otu23	0.181682	0.133423	0.082282	0.0484079	0	0	0	0	Archaea	Euryarchaeota	unclassified	unclassified	unclassified
Otu139	0	0	0	0	0.151352	0.155542	0.109987	0.0859893	Archaea	Euryarchaeota	unclassified	unclassified	unclassified
Otu186	0	0	0	0	0.0667258	0.0500851	0.183147	0.267845	Archaea	Euryarchaeota	unclassified	unclassified	unclassified
Otu45	0.137863	0.053471	0.105807	0.0915752	0	0	0	0	Archaea	Euryarchaeota	unclassified	unclassified	unclassified
Otu128	0	0	0	0	0.0601133	0.0922284	0.18281	0.210026	Archaea	Euryarchaeota	unclassified	unclassified	unclassified
Otu129	0	0	0	0	0.191704	0.179266	0.0393693	0.031612	Archaea	Euryarchaeota	unclassified	unclassified	unclassified
Otu369	0	0	0	0	0.0539551	0.0680993	0.184186	0.176632	Archaea	Euryarchaeota	unclassified	unclassified	unclassified
Otu224	0	0	0	0	0.0191074	0.0245948	0.204286	0.201555	Archaea	Euryarchaeota	unclassified	unclassified	unclassified
Otu348	0	0	0	0	0.0458427	0.0366024	0.184446	0.151469	Archaea	Euryarchaeota	unclassified	unclassified	unclassified
Otu168	0.0428834	0.105042	0	0	0.0343545	0.0328983	0.138094	0.194362	Archaea	Euryarchaeota	unclassified	unclassified	unclassified
Otu78	0.104825	0.0508921	0.107613	0.13685	0	0	0	0	Archaea	Euryarchaeota	unclassified	unclassified	unclassified
Otu176	0.0927321	0.0725447	0.0887468	0.150586	0.0239897	0.0233883	0	0	Archaea	Euryarchaeota	unclassified	unclassified	unclassified
Otu155	0	0	0	0	0.197656	0.193258	0	0	Archaea	Euryarchaeota	unclassified	unclassified	unclassified
Otu84	0.161252	0.0827959	0.0427442	0.0204452	0	0	0	0	Archaea	Euryarchaeota	unclassified	unclassified	unclassified
Otu222430	0.104211	0.162732	0.0865258	0.119194	0	0	0	0	Archaea	Euryarchaeota	unclassified	unclassified	unclassified
Otu55	0.119402	0.151298	0.0806386	0.173457	0	0	0	0	Archaea	Euryarchaeota	unclassified	unclassified	unclassified
Otu259	0	0	0	0	0.0202837	0.0178856	0.182423	0.257859	Archaea	Euryarchaeota	unclassified	unclassified	unclassified
Otu173	0	0	0	0	0.119049	0.103387	0.0663841	0.0611045	Archaea	Euryarchaeota	unclassified	unclassified	unclassified
Otu204	0	0	0	0	0.0638414	0.0604272	0.122008	0.0643776	Archaea	Euryarchaeota	unclassified	unclassified	unclassified
Otu50	0.0761494	0.118552	0.102842	0.154012	0	0	0	0	Archaea	Euryarchaeota	unclassified	unclassified	unclassified
Otu260	0	0	0	0	0.0861977	0.0687925	0.0930742	0.0854695	Archaea	Euryarchaeota	unclassified	unclassified	unclassified
Otu281	0	0	0	0	0.13834	0.130663	0.0382574	0.0310914	Archaea	Euryarchaeota	unclassified	unclassified	unclassified
Otu137	0	0	0	0	0.117448	0.17537	0.0534403	0.0625635	Archaea	Euryarchaeota	unclassified	unclassified	unclassified
Otu178	0.0897282	0.0404976	0.0646643	0.0386053	0	0	0	0	Archaea	Euryarchaeota	unclassified	unclassified	unclassified
Otu71	0.0901945	0.13038	0.0617937	0.0878057	0	0	0	0	Archaea	Euryarchaeota	unclassified	unclassified	unclassified
Otu148	0	0	0	0	0.0653191	0.030199	0.0893268	0.0914251	Archaea	Euryarchaeota	unclassified	unclassified	unclassified
Otu169	0	0	0	0	0.0447658	0.0272479	0.106817	0.0556798	Archaea	Euryarchaeota	unclassified	unclassified	unclassified
Otu67	0.0831269	0.142226	0.0366441	0.0250423	0.0346631	0.0328191	0	0	Archaea	Euryarchaeota	unclassified	unclassified	unclassified
Otu233	0	0	0	0	0.0216781	0.0150704	0.134559	0.190567	Archaea	Euryarchaeota	unclassified	unclassified	unclassified
Otu201	0	0	0	0	0.0284737	0.0200778	0.113152	0.0974842	Archaea	Euryarchaeota	unclassified	unclassified	unclassified
Otu283	0	0	0	0	0.0615966	0.0429019	0.082112	0.0864853	Archaea	Euryarchaeota	unclassified	unclassified	unclassified
Otu253	0	0	0	0	0.0193691	0.0330888	0.125211	0.181308	Archaea	Euryarchaeota	unclassified	unclassified	unclassified
Otu104	0	0	0	0	0.0816932	0.0663098	0.0541592	0.0599101	Archaea	Euryarchaeota	unclassified	unclassified	unclassified
Otu318	0	0	0	0	0.0805758	0.0716878	0.0521982	0.110351	Archaea	Euryarchaeota	unclassified	unclassified	unclassified
Otu159	0	0	0	0	0.0411292	0.0466859	0.100506	0.114775	Archaea	Euryarchaeota	unclassified	unclassified	unclassified
Otu86	0.0818282	0.0359745	0.0489609	0.0529968	0	0	0	0	Archaea	Euryarchaeota	unclassified	unclassified	unclassified
Otu450	0	0	0	0	0.0579633	0.0653594	0.0754183	0.0969065	Archaea	Euryarchaeota	unclassified	unclassified	unclassified
Otu321	0	0	0	0	0.0174579	0.0177845	0.113464	0.121319	Archaea	Euryarchaeota	unclassified	unclassified	unclassified
Otu285	0	0	0	0	0.0940543	0.113875	0.0362334	0.0519511	Archaea	Euryarchaeota	unclassified	unclassified	unclassified
Otu15	0.0473759	0.0506806	0.0736002	0.0948007	0	0	0	0	Archaea	Euryarchaeota	unclassified	unclassified	unclassified
Otu183	0	0	0	0	0.0201047	0.0253168	0.106241	0.122949	Archaea	Euryarchaeota	unclassified	unclassified	unclassified
Otu85	0.0366707	0.0262084	0.0803233	0.0802434	0	0	0	0	Archaea	Euryarchaeota	unclassified	unclassified	unclassified
Otu38	0.0879155	0.0528783	0.0294627	0.0363502	0	0	0	0	Archaea	Euryarchaeota	unclassified	unclassified	unclassified
Otu3036	0	0	0	0	0.0439127	0.0641826	0.0731056	0.0734279	Archaea	Euryarchaeota	unclassified	unclassified	unclassified
Otu141	0.0930341	0.100225	0.0201909	0.0372367	0	0	0	0	Archaea	Euryarchaeota	unclassified	unclassified	unclassified
Otu322	0.0229376	0.0561854	0	0	0.039593	0.0465075	0.0504482	0.0759874	Archaea	Euryarchaeota	unclassified	unclassified	unclassified
Otu170	0	0	0	0	0.0716617	0.0795419	0.0356929	0.0309522	Archaea	Euryarchaeota	unclassified	unclassified	unclassified
Otu368	0	0	0	0	0.0614877	0.108035	0.0394002	0.0416972	Archaea	Euryarchaeota	unclassified	unclassified	unclassified
Otu381	0	0	0	0	0.0642023	0.0968922	0.0338292	0.021577	Archaea	Euryarchaeota	unclassified	unclassified	unclassified
Otu280	0	0	0	0	0	0	0.0905186	0.126229	Archaea	Euryarchaeota	unclassified	unclassified	unclassified
Otu1322	0	0	0	0	0.0210048	0.0244496	0.0818197	0.13286	Archaea	Euryarchaeota	unclassified	unclassified	unclassified
Otu276	0	0	0	0	0.0961947	0.157805	0	0	Archaea	Euryarchaeota	unclassified	unclassified	unclassified
Otu179	0.0508188	0.0364026	0.0394405	0.0277918	0	0	0	0	Archaea	Euryarchaeota	unclassified	unclassified	unclassified
Otu610	0	0	0	0	0.0437957	0.0447336	0.0467125	0.0867765	Archaea	Euryarchaeota	unclassified	unclassified	unclassified
Otu87	0.0591288	0.0341733	0.0291113	0.0204806	0	0	0	0	Archaea	Euryarchaeota	unclassified	unclassified	unclassified
Otu479	0	0	0	0	0.0406877	0.0412948	0.0519833	0.102831	Archaea	Euryarchaeota	unclassified	unclassified	unclassified
Otu172	0.0439143	0.0937224	0.03957	0.0793375	0	0	0	0	Archaea	Euryarchaeota	unclassified	unclassified	unclassified
Otu306	0	0	0	0	0.0759473	0.175866	0	0	Archaea	Euryarchaeota	unclassified	unclassified	unclassified
Otu335	0.0460842	0.0179064	0.0342389	0.0186979	0	0	0	0	Archaea	Euryarchaeota	unclassified	unclassified	unclassified
Otu59	0.0360225	0.0224166	0.0437315	0.0480327	0	0	0	0	Archaea	Euryarchaeota	unclassified	unclassified	unclassified
Otu388	0	0	0	0	0.0215966	0.014835	0.0594242	0.0756759	Archaea	Euryarchaeota	unclassified	unclassified	unclassified
Otu510	0	0	0	0	0.0381307	0.0837336	0.0428104	0.0341296	Archaea	Euryarchaeota	unclassified	unclassified	unclassified
Otu79	0.0217292	0.0184813	0.0547712	0.061507	0	0	0	0	Archaea	Euryarchaeota	unclassified	unclassified	unclassified
Otu1984	0	0	0	0	0.0217324	0.018562	0.0564665	0.0500645	Archaea	Euryarchaeota	unclassified	unclassified	unclassified
Otu210	0	0	0	0	0.0440598	0.0267282	0.0308553	0.021371	Archaea	Euryarchaeota	unclassified	unclassified	unclassified
Otu325	0	0	0	0	0.0297695	0.0325079	0.0481045	0.0590617	Archaea	Euryarchaeota	unclassified	unclassified	unclassified
Otu418	0	0	0	0	0	0	0.0768388	0.0657792	Archaea	Euryarchaeota	unclassified	unclassified	unclassified
Otu189	0.033595	0.0423316	0.0388445	0.0385929	0	0	0	0	Archaea	Euryarchaeota	unclassified	unclassified	unclassified
Otu385	0	0	0	0	0.0260663	0.0173879	0.0507896	0.0798718	Archaea	Euryarchaeota	unclassified	unclassified	unclassified
Otu376	0	0	0	0	0.0221189	0.0176312	0.0538536	0.0538257	Archaea	Euryarchaeota	unclassified	unclassified	unclassified
Otu288	0	0	0	0	0.0214341	0.0399238	0.0512612	0.0512805	Archaea	Euryarchaeota	unclassified	unclassified	unclassified
Otu490	0	0	0	0	0.0447066	0.0677589	0.0263313	0.0295925	Archaea	Euryarchaeota	unclassified	unclassified	unclassified
Otu460	0	0	0	0	0.0384366	0.0487148	0.0334497	0.0378918	Archaea	Euryarchaeota	unclassified	unclassified	unclassified
Otu81	0.0388201	0.0273917	0.0314563	0.0235396	0	0	0	0	Archaea	Euryarchaeota	unclassified	unclassified	unclassified
Otu1224	0	0	0	0	0.0244831	0.0167662	0.045439	0.0354381	Archaea	Euryarchaeota	unclassified	unclassified	unclassified
Otu54	0.0196246	0.0240996	0.0482088	0.0600557	0	0	0	0	Archaea	Euryarchaeota	unclassified	unclassified	unclassified
Otu261	0	0	0	0	0.0277764	0.0352521	0.0412173	0.0523924	Archaea	Euryarchaeota	unclassified	unclassified	unclassified
Otu267	0	0	0	0	0.023526	0.0140869	0.0471505	0.083844	Archaea	Euryarchaeota	unclassified	unclassified	unclassified
Otu915	0	0	0	0	0	0	0.0690733	0.117724	Archaea	Euryarchaeota	unclassified	unclassified	unclassified
Otu177	0	0	0	0	0.0265217	0.0205575	0.0396261	0.0300653	Archaea	Euryarchaeota	unclassified	unclassified	unclassified
Otu341	0	0	0	0	0.0263605	0.0348378	0.0400468	0.046103	Archaea	Euryarchaeota	unclassified	unclassified	unclassified
Otu289	0	0	0	0	0.0251261	0.0186371	0.0402873	0.0448156	Archaea	Euryarchaeota	unclassified	unclassified	unclassified
Otu7947	0	0	0	0	0	0	0.0657166	0.114629	Archaea	Euryarchaeota	unclassified	unclassified	unclassified
Otu410	0.0283211	0.0349231	0.0301224	0.0388664	0	0	0	0	Archaea	Euryarchaeota	unclassified	unclassified	unclassified
Otu485	0	0	0	0	0.0405546	0.0531115	0.0184504	0.0213427	Archaea	Euryarchaeota	unclassified	unclassified	unclassified
Otu462	0	0	0	0	0.0385485	0.0376511	0.0199807	0.0110092	Archaea	Euryarchaeota	unclassified	unclassified	unclassified
Otu503	0	0	0	0	0.0297221	0.0454062	0.0288731	0.0246679	Archaea	Euryarchaeota	unclassified	unclassified	unclassified
Otu190	0	0	0	0	0.020155	0.0101561	0.0404791	0.0387055	Archaea	Euryarchaeota	unclassified	unclassified	unclassified
Otu530	0	0	0	0	0	0	0.0603263	0.07413	Archaea	Euryarchaeota	unclassified	unclassified	unclassified
Otu378	0	0	0	0	0	0	0.0603552	0.0781979	Archaea	Euryarchaeota	unclassified	unclassified	unclassified
Otu330	0	0	0	0	0.0298021	0.0327518	0.0260034	0.0176426	Archaea	Euryarchaeota	unclassified	unclassified	unclassified
Otu199	0	0	0	0	0.0538398	0.0581808	0	0	Archaea	Euryarchaeota	unclassified	unclassified	unclassified
Otu111	0.0240243	0.0175827	0.0297531	0.0095831	0	0	0	0	Archaea	Euryarchaeota	unclassified	unclassified	unclassified
Otu47	0.0362534	0.0220452	0.0170548	0.00832461	0	0	0	0	Archaea	Euryarchaeota	unclassified	unclassified	unclassified
Otu52	0.0321502	0.01339	0.0211525	0.0130295	0	0	0	0	Archaea	Euryarchaeota	unclassified	unclassified	unclassified
Otu422	0	0	0	0	0.0311031	0.026543	0.021377	0.0256175	Archaea	Euryarchaeota	unclassified	unclassified	unclassified
Otu904	0	0	0	0	0.0256421	0.0183889	0.0279948	0.0366465	Archaea	Euryarchaeota	unclassified	unclassified	unclassified
Otu91	0.0511483	0.0857992	0	0	0	0	0	0	Archaea	Euryarchaeota	unclassified	unclassified	unclassified
Otu480	0	0	0	0	0.0505291	0.0618369	0	0	Archaea	Euryarchaeota	unclassified	unclassified	unclassified
Otu995	0	0	0	0	0	0	0.051437	0.0705186	Archaea	Euryarchaeota	unclassified	unclassified	unclassified
Otu145	0	0	0.0490822	0.0803222	0	0	0	0	Archaea	Euryarchaeota	unclassified	unclassified	unclassified
Otu68	0.0489956	0.0640735	0	0	0	0	0	0	Archaea	Euryarchaeota	unclassified	unclassified	unclassified
Otu372	0	0	0	0	0.0478521	0.0343439	0	0	Archaea	Euryarchaeota	unclassified	unclassified	unclassified
Otu255	0.0449156	0.0425235	0	0	0	0	0	0	Archaea	Euryarchaeota	unclassified	unclassified	unclassified
Otu716	0	0	0	0	0.0424088	0.0884581	0	0	Archaea	Euryarchaeota	unclassified	unclassified	unclassified
Otu5148	0.024196	0.0201659	0.0184913	0.0207071	0	0	0	0	Archaea	Euryarchaeota	unclassified	unclassified	unclassified
Otu72	0.0422399	0.0234308	0	0	0	0	0	0	Archaea	Euryarchaeota	unclassified	unclassified	unclassified
Otu815	0	0	0	0	0	0	0.0426491	0.0623789	Archaea	Euryarchaeota	unclassified	unclassified	unclassified
Otu109	0.0414579	0.0579009	0	0	0	0	0	0	Archaea	Euryarchaeota	unclassified	unclassified	unclassified
Otu134	0.0364905	0.0368978	0	0	0	0	0	0	Archaea	Euryarchaeota	unclassified	unclassified	unclassified
Otu240	0.0360817	0.0672475	0	0	0	0	0	0	Archaea	Euryarchaeota	unclassified	unclassified	unclassified
Otu123	0	0	0.03557	0.0772699	0	0	0	0	Archaea	Euryarchaeota	unclassified	unclassified	unclassified
Otu51	0	0	0	0	0.0184235	0.0148906	0.0187572	0.0189797	Archaea	Euryarchaeota	unclassified	unclassified	unclassified
Otu231	0	0	0	0	0	0	0.0344888	0.0236357	Archaea	Euryarchaeota	unclassified	unclassified	unclassified
Otu99	0.0300517	0.0234781	0	0	0	0	0	0	Archaea	Euryarchaeota	unclassified	unclassified	unclassified
Otu268	0.024669	0.0171685	0	0	0	0	0	0	Archaea	Euryarchaeota	unclassified	unclassified	unclassified
Otu2063	0.0233275	0.0226868	0	0	0	0	0	0	Archaea	Euryarchaeota	unclassified	unclassified	unclassified
Otu225	0	0	0.0175489	0.0230242	0	0	0	0	Archaea	Euryarchaeota	unclassified	unclassified	unclassified
Otu320	0.0176014	0.00966293	0	0	0	0	0	0	Archaea	Euryarchaeota	unclassified	unclassified	unclassified
Otu434	0.0179369	0.0141102	0	0	0	0	0	0	Archaea	Euryarchaeota	unclassified	unclassified	unclassified
Otu563	0	0	0	0	0.0174853	0.00836988	0	0	Archaea	Euryarchaeota	unclassified	unclassified	unclassified
Otu75	0.172685	0.407923	0.0169173	0.0135611	0.309323	0.193189	0.526313	0.438385	Archaea	Euryarchaeota	uncultured_Deep-Sea_Hydrothermal_Vent_Euryarchaeota-4_clade_DHVE4	unclassified	unclassified
Otu122	0.0357702	0.0851011	0	0	0.0635033	0.0460366	0.0930331	0.0809351	Archaea	Euryarchaeota	uncultured_Deep-Sea_Hydrothermal_Vent_Euryarchaeota-6_clade_DHVE6	unclassified	unclassified
Otu82	0.144683	0.219974	0.0203406	0.0142309	0	0	0	0	Archaea	Euryarchaeota	uncultured_Deep-Sea_Hydrothermal_Vent_Euryarchaeota-6_clade_DHVE6	unclassified	unclassified
Otu24	1.43015	0.998525	0.556855	0.524406	0.047248	0.0259391	0.163414	0.132636	Archaea	Euryarchaeota	uncultured_Guerrero_Negro_thermoplasmata-E2-terrestrial-aquaticIII_clade_GNThrm	unclassified	unclassified
Otu125	0.160152	0.22579	0.0223604	0.0145115	0.0411379	0.0446915	0.0617347	0.0653465	Archaea	Euryarchaeota	uncultured_Guerrero_Negro_thermoplasmata-E2-terrestrial-aquaticIII_clade_GNThrm	unclassified	unclassified
Otu140	0.0238016	0.0191583	0.0171744	0.0200043	0	0	0	0	Archaea	Euryarchaeota	uncultured_Guerrero_Negro-5C_clade_Eury5C	unclassified	unclassified
Otu379	0	0	0	0	0.0222164	0.0168812	0.0493278	0.0538887	Archaea	Euryarchaeota	uncultured_Guerrero_Negro-5I_clade_Eury5I	unclassified	unclassified
Otu26	0.913398	0.639355	0.443106	0.262804	0	0	0	0	Archaea	Euryarchaeota	uncultured_Guerrero_Negro-5J_clade_Eury5J	unclassified	unclassified
Otu66	0.161649	0.333967	0.0281458	0.0293694	0.060291	0.0637	0.0324434	0.0314748	Archaea	Euryarchaeota	uncultured_Guerrero_Negro-5J_clade_Eury5J	unclassified	unclassified
Otu197	0	0	0	0	0.0420358	0.0245056	0.0846948	0.0923762	Archaea	Euryarchaeota	uncultured_Guerrero_Negro-5J_clade_Eury5J	unclassified	unclassified
Otu13	0.273736	0.326691	0.334327	0.363194	0	0	0	0	Archaea	Euryarchaeota	uncultured_Guerrero_Negro-5O_clade_Eury5O	unclassified	unclassified
Otu151	0.0457313	0.0556949	0.0419647	0.0668925	0	0	0	0	Archaea	Euryarchaeota	uncultured_Guerrero_Negro-5P_clade_Eury5P	unclassified	unclassified
Otu11	0.652558	0.660097	0.279579	0.070135	0	0	0	0	Archaea	Euryarchaeota	uncultured_Guerrero_Negro-5R_clade_Eury5R	unclassified	unclassified
Otu65	0.135449	0.125155	0.0426165	0.0262949	0	0	0	0	Archaea	Euryarchaeota	uncultured_Guerrero_Negro-5R_clade_Eury5R	unclassified	unclassified
Otu92	0.0715559	0.0510406	0.0871379	0.0870032	0	0	0	0	Archaea	Euryarchaeota	uncultured_Guerrero_Negro-5R_clade_Eury5R	unclassified	unclassified
Otu64	0.0681502	0.0399376	0.0471295	0.021599	0	0	0	0	Archaea	Euryarchaeota	uncultured_Guerrero_Negro-5R_clade_Eury5R	unclassified	unclassified
Otu126	0.0266934	0.0173132	0.0343275	0.0621704	0	0	0	0	Archaea	Euryarchaeota	uncultured_Guerrero_Negro-6Z_clade_Eury6Z	unclassified	unclassified
Otu798	0	0	0	0	0.0302767	0.0590233	0	0	0	Euryarchaeota	uncultured_Guerrero_Negro-6Z_clade_Eury6Z
Otu290	0	0	0.0194778	0.0175178	0	0	0	0	0	Euryarchaeota	uncultured_Guerrero_Negro-6Z_clade_Eury6Z

## Sheet: Arc_Phyla_class_summary
	Supplemental Table 4. Archaea class summary shows summed 16S rRNA gene abundances of OTUs based on class level taxonomic classification with standard deviations.
			DNA day11	stdev	DNA night11	stdev	DNA day12	stdev	DNA night12	stdev
20	Thaumarchaeota	unclassified	0.917678	0.0118408	0.197759	0.00198113	3.37771	0.0144981	4.81658	0.0218541
10	Crenarchaeota	MCG	0.0364122	0.000378465	0	0	0.975377	0.00542278	1.36282	0.00959417
		unclassified	0.103266	0.00106687	0	0	4.34564	0.0422999	11.9174	0.123031
		uncucltured	0.0398915	0.000977138	0	0	1.37154	0.0111822	1.47999	0.018672
73	Euryarchaeota	Halobacteria	40.7261	0.114798	50.6855	0.120878	29.8971	0.169881	27.0915	0.253556
		Methanomicrobia	0.0184714	0.000178385	0.0201945	0.000351539	0.201151	0.00141307	0.356881	0.0020824
		Thermoplasmata	30.5911	0.0594158	28.2959	0.0924011	46.3574	0.0873261	35.7859	0.064426
		unclassified	19.0167	0.0311191	14.0825	0.0355354	8.28842	0.0161319	11.8802	0.0245911
		uncucltured	4.31616	0.0153508	1.99146	0.00707199	0.616032	0.00224808	1.01096	0.00482724

## Sheet: Bac_Otu_standard_deviations
Supplemental Table 4. 16S rRNA gene abundance with standard deviation (n=6) for Bacteria OTUs under each condition (day11, day 2011; night11, night 2011; day12, day 2012; night12, night 2012).
	Abundance_DNA Day2011	stdev	Abundance_DNA night 2011	stdev	Abundance_DNA Day 2012	stdev	Abundance_DNA night 2012	stdev	phyla	class
Otu680	0	0	0	0	0.027211	0.0240596	0.0386751	0.0270401	Acidobacteria	Acidobacteria
Otu258	0.0206218	0.030406	0	0	0.0720532	0.0437214	0.065782	0.0487354	Acidobacteria	Acidobacteria
Otu579	0	0	0	0	0.114732	0.0637305	0.117076	0.0727454	Acidobacteria	Acidobacteria
Otu612	0	0	0	0	0.0607015	0.061661	0	0	Acidobacteria	Holophagae
Otu816	0	0	0	0	0.0335388	0.0199298	0.0417346	0.0296725	Acidobacteria	Holophagae
Otu662	0	0	0	0	0.0413	0.0220998	0.0391724	0.0301496	Acidobacteria	Holophagae
Otu570	0	0	0	0	0.0359535	0.0244478	0.0444179	0.0354736	Acidobacteria	Holophagae
Otu866	0	0	0	0	0.043826	0.0129847	0.0410244	0.0213449	Acidobacteria	Holophagae
Otu707	0	0	0	0	0.0402518	0.0105763	0.0498333	0.0265739	Acidobacteria	Holophagae
Otu1210	0	0	0	0	0.128486	0.189959	0	0	Acidobacteria	Holophagae
Otu127	0	0	0	0	0.211996	0.0657031	0.252788	0.249928	Acidobacteria	Holophagae
Otu1570	0	0	0	0	0.0573809	0.0343581	0.0514006	0.0266824	Acidobacteria	Holophagae
Otu351	0.0429708	0.0114114	0.0536508	0.026418	0	0	0	0	Acidobacteria	Holophagae
Otu377	0	0	0	0	0.14866	0.0690721	0.133389	0.0856614	Acidobacteria	Holophagae
Otu391	0.0468696	0.0305467	0.0367887	0.010266	0.0294817	0.0330141	0.0582504	0.0746559	Acidobacteria	Holophagae
Otu552	0	0	0	0	0.0957013	0.0354885	0.114468	0.114786	Acidobacteria	Holophagae
Otu572	0.0474666	0.0278658	0.034416	0.0193116	0	0	0	0	Acidobacteria	Holophagae
Otu617	0	0	0	0	0.0610548	0.0422724	0.0721757	0.0624639	Acidobacteria	Holophagae
Otu657	0	0	0	0	0.0516948	0.025115	0.0455753	0.0374636	Acidobacteria	Holophagae
Otu871	0	0	0	0	0.0912481	0.029839	0.0949856	0.0633878	Acidobacteria	Holophagae
Otu2144	0.0453104	0.0247392	0.0608143	0.073485	0	0	0	0	Acidobacteria	unclassified
Otu330	0	0	0	0	0.133347	0.059732	0.21815	0.191612	Acidobacteria	unclassified
Otu648	0	0	0	0	0.147545	0.0847077	0.139137	0.0764931	Acidobacteria	unclassified
Otu659	0	0	0	0	0.0614368	0.0198207	0.0818972	0.0617686	Actinobacteria	Actinobacteria
Otu1151	0	0	0	0	0.0372341	0.010081	0.034859	0.0206512	Actinobacteria	Actinobacteria
Otu433	0	0	0	0	0.057455	0.032204	0.0971226	0.116046	Actinobacteria	Actinobacteria
Otu124	0.146302	0.0922571	0.149271	0.0776517	0.0688186	0.0722287	0.0410027	0.054541	Actinobacteria	Actinobacteria
Otu430	0.0729019	0.0306938	0.0765815	0.0429312	0	0	0	0	Actinobacteria	Actinobacteria
Otu1918	0	0	0	0	0.0347998	0.0253482	0.0427238	0.0422359	Actinobacteria	Actinobacteria
Otu2720	0	0	0	0	0.037337	0.0348214	0	0	Actinobacteria	Actinobacteria
Otu1086	0	0	0	0	0.0537381	0.057204	0	0	Actinobacteria	Actinobacteria
Otu146	0.215834	0.119924	0.19512	0.0477587	0.0503569	0.0239252	0.0305726	0.0303285	Actinobacteria	Actinobacteria
Otu655	0	0	0	0	0.10435	0.165259	0.0349896	0.02738	Actinobacteria	Actinobacteria
Otu1492	0	0	0	0	0.055688	0.0546726	0	0	Actinobacteria	Actinobacteria
Otu1101	0	0	0	0	0.104075	0.0609371	0.0432701	0.0427533	Actinobacteria	Actinobacteria
Otu182	0	0	0	0	0.369097	0.164676	0.508858	0.331641	Actinobacteria	Actinobacteria
Otu280	0.0920869	0.0517599	0.072945	0.0286791	0.0795028	0.0486033	0.0904972	0.0528591	Actinobacteria	Actinobacteria
Otu3546	0	0	0	0	0.117752	0.0304443	0.0817411	0.0675532	Actinobacteria	Actinobacteria
Otu40	0.503985	0.271116	0.45604	0.516178	0	0	0	0	Actinobacteria	Actinobacteria
Otu456	0	0	0	0	0.136687	0.0592094	0.139005	0.101251	Actinobacteria	Actinobacteria
Otu637	0.0235012	0.0204799	0	0	0.0920894	0.114029	0.111617	0.138488	Actinobacteria	Actinobacteria
Otu651	0	0	0	0	0.0604724	0.0602173	0.0681648	0.0648734	Actinobacteria	Actinobacteria
Otu701	0	0	0	0	0.0720115	0.0396569	0.143829	0.189045	Actinobacteria	Actinobacteria
Otu755	0.125178	0.0656877	0.126429	0.027938	0	0	0	0	Actinobacteria	Actinobacteria
Otu82	0.150276	0.0547731	0.143891	0.0412517	0.215385	0.116869	0.207607	0.133466	Actinobacteria	Actinobacteria
Otu492	0	0	0	0	0.0915635	0.0657805	0.127574	0.0748341	Bacteroidetes	Flavobacteria
Otu94	0	0	0	0	0.234249	0.0751905	0.160822	0.124719	Bacteroidetes	Flavobacteria
Otu547	0.0293319	0.0138254	0	0	0	0	0	0	Bacteroidetes	Flavobacteria
Otu1245	0	0	0	0	0	0	0.0413819	0.0212537	Bacteroidetes	Sphingobacteria
Otu1363	0.0482171	0.0184607	0	0	0	0	0	0	Bacteroidetes	Sphingobacteria
Otu1530	0	0	0	0	0.0339448	0.0217592	0.0393811	0.033298	Bacteroidetes	Sphingobacteria
Otu1242	0.0405033	0.0139292	0.05023	0.039551	0	0	0	0	Bacteroidetes	Sphingobacteria
Otu1416	0	0	0	0	0	0	0.0830805	0.0863808	Bacteroidetes	Sphingobacteria
Otu319	0	0	0	0	0.0364771	0.0174957	0	0	Bacteroidetes	Sphingobacteria
Otu802	0.0363242	0.0233407	0.039186	0.020845	0	0	0	0	Bacteroidetes	Sphingobacteria
Otu301	0	0	0	0	0.0248068	0.0231364	0.113531	0.21764	Bacteroidetes	Sphingobacteria
Otu512	0.0490005	0.0234252	0.0560315	0.0421772	0	0	0	0	Bacteroidetes	Sphingobacteria
Otu78	0	0	0	0	0.679002	0.226196	0.685368	0.363168	Bacteroidetes	Sphingobacteria
Otu331	0	0	0	0	0.0961475	0.0566058	0.03665	0.0343379	Bacteroidetes	Sphingobacteria
Otu1178	0	0	0	0	0	0	0.035894	0.0120574	Bacteroidetes	Sphingobacteria
Otu998	0.054372	0.0239279	0.0518061	0.027731	0	0	0	0	Bacteroidetes	Sphingobacteria
Otu542	0.0405147	0.0286321	0.0313591	0.0224201	0	0	0	0	Bacteroidetes	Sphingobacteria
Otu414	0.0330094	0.0135966	0.0456444	0.0161241	0	0	0	0	Bacteroidetes	Sphingobacteria
Otu162	0.133972	0.073309	0.163873	0.102588	0.0462737	0.0316406	0	0	Bacteroidetes	Sphingobacteria
Otu1947	0	0	0	0	0.0902092	0.0799317	0.0500547	0.0317593	Bacteroidetes	Sphingobacteria
Otu3092	0	0	0.0296754	0.0536468	0.041576	0.060539	0	0	Bacteroidetes	Sphingobacteria
Otu368	0.059865	0.0292106	0.0752303	0.0505162	0	0	0	0	Bacteroidetes	Sphingobacteria
Otu502	0	0	0	0	0.0401246	0.0199501	0.0735813	0.0389023	Bacteroidetes	Sphingobacteria
Otu544	0.0698729	0.0323286	0.0728444	0.0306888	0	0	0	0	Bacteroidetes	Sphingobacteria
Otu70	0.0447763	0.0135686	0.0545685	0.0204782	0.0380093	0.0244708	0.0384857	0.0245467	Bacteroidetes	Sphingobacteria
Otu75	0.33664	0.251188	0.375612	0.140996	0.670023	0.411207	0.375028	0.19969	Bacteroidetes	Sphingobacteria
Otu346	0	0	0	0	0.135938	0.127512	0.0869602	0.0457943	Bacteroidetes	Sphingobacteria
Otu676	0.0329554	0.00973611	0	0	0	0	0	0	Bacteroidetes	Sphingobacteria
Otu488	0.037854	0.00948227	0	0	0	0	0	0	Bacteroidetes	Sphingobacteria
Otu589	0.0388302	0.0246314	0.0376284	0.0123773	0	0	0	0	Bacteroidetes	Sphingobacteria
Otu1693	0.0397254	0.0214002	0.0352031	0.0140953	0	0	0	0	Bacteroidetes	Sphingobacteria
Otu1451	0	0	0	0	0.0291101	0.0291147	0	0	Bacteroidetes	Sphingobacteria
Otu1755	0	0	0	0	0.0319169	0.0198386	0	0	Bacteroidetes	Sphingobacteria
Otu1450	0	0	0	0	0.0331442	0.0331293	0	0	Bacteroidetes	Sphingobacteria
Otu931	0.0381206	0.0134037	0	0	0	0	0	0	Bacteroidetes	Sphingobacteria
Otu2050	0	0	0	0	0.0391164	0.0169491	0.0301887	0.025672	Bacteroidetes	Sphingobacteria
Otu2374	0	0	0.040486	0.0521627	0	0	0	0	Bacteroidetes	Sphingobacteria
Otu1962	0	0	0	0	0.0391037	0.019765	0.0443672	0.0188444	Bacteroidetes	Sphingobacteria
Otu1157	0	0	0	0	0.0334342	0.0164517	0.0263512	0.0311064	Bacteroidetes	Sphingobacteria
Otu19	2.03316	0.399337	1.93043	0.30084	0	0	0	0	Bacteroidetes	Sphingobacteria
Otu205	0.132034	0.099772	0.18289	0.129659	0	0	0	0	Bacteroidetes	Sphingobacteria
Otu214	0	0	0	0	0.0663977	0.0227447	0.0850612	0.0384986	Bacteroidetes	Sphingobacteria
Otu386	0	0	0	0	0.088754	0.0469552	0.103493	0.0757193	Bacteroidetes	Sphingobacteria
Otu399	0	0	0	0	0.118517	0.0300702	0.0889664	0.0646614	Bacteroidetes	Sphingobacteria
Otu445	0.0989399	0.0420997	0.0663831	0.0479628	0	0	0	0	Bacteroidetes	Sphingobacteria
Otu4538	0	0	0.0439763	0.0610218	0	0	0	0	Bacteroidetes	Sphingobacteria
Otu4851	0.631456	0.138292	0.638578	0.163058	0	0	0	0	Bacteroidetes	Sphingobacteria
Otu603	0	0	0	0	0.102397	0.0479177	0.10177	0.0836971	Bacteroidetes	Sphingobacteria
Otu464	0	0	0	0	0.0342018	0.0195019	0.0449741	0.0352748	Bacteroidetes	Sphingobacteria
Otu557	0.0912966	0.0782733	0.0911042	0.0768857	0	0	0	0	Bacteroidetes	Sphingobacteria
Otu665	0	0	0	0	0.0293919	0.0268294	0.0770288	0.0619575	Bacteroidetes	Sphingobacteria
Otu2282	0	0	0.0256104	0.0464133	0	0	0	0	Bacteroidetes	Sphingobacteria
Otu4	5.05749	0.981535	5.77607	1.89598	0	0	0	0	Bacteroidetes	Sphingobacteria
Otu7	14.0593	3.29563	13.865	2.54766	0	0	0	0	Bacteroidetes	Sphingobacteria
Otu1053	0.0313886	0.0206934	0	0	0	0	0	0	Bacteroidetes	unclassified
Otu1005	0	0	0.0321145	0.0191337	0	0	0	0	Bacteroidetes	unclassified
Otu1330	0	0	0.028004	0.0169959	0	0	0	0	Bacteroidetes	unclassified
Otu382	0.0358212	0.0196886	0	0	0	0	0	0	Bacteroidetes	unclassified
Otu698	0.0351381	0.0375756	0	0	0	0	0	0	Bacteroidetes	unclassified
Otu4064	0.0366239	0.0283514	0	0	0	0	0	0	Bacteroidetes	unclassified
Otu951	0.0388552	0.0334331	0	0	0	0	0	0	Bacteroidetes	unclassified
Otu914	0	0	0	0	0.0401089	0.0133115	0	0	Bacteroidetes	unclassified
Otu2294	0	0	0	0	0.0437876	0.03847	0	0	Bacteroidetes	unclassified
Otu820	0	0	0	0	0.047978	0.0392666	0	0	Bacteroidetes	unclassified
Otu689	0	0	0	0	0	0	0.0541484	0.0409551	Bacteroidetes	unclassified
Otu679	0.0287477	0.0214251	0.0384088	0.0160597	0	0	0	0	Bacteroidetes	unclassified
Otu831	0.0213017	0.0243898	0.0368824	0.0386919	0	0	0	0	Bacteroidetes	unclassified
Otu757	0.0322163	0.0134284	0.0368056	0.00891901	0	0	0	0	Bacteroidetes	unclassified
Otu787	0.0342214	0.025057	0.0288825	0.0175245	0	0	0	0	Bacteroidetes	unclassified
Otu1290	0	0	0	0	0.0402614	0.032306	0.0413031	0.057558	Bacteroidetes	unclassified
Otu509	0.0435439	0.0457111	0.0294695	0.0217536	0	0	0	0	Bacteroidetes	unclassified
Otu372	0.0457847	0.0352531	0.0288059	0.00910069	0.0510725	0.0348948	0.068179	0.0530954	Bacteroidetes	unclassified
Otu1001	0	0	0	0	0.0422481	0.023952	0.0612868	0.055969	Bacteroidetes	unclassified
Otu1045	0	0	0	0	0.0859577	0.0382547	0.0466743	0.0195424	Bacteroidetes	unclassified
Otu1230	0.387253	0.104393	0.352664	0.0753555	0	0	0	0	Bacteroidetes	unclassified
Otu13	0.858825	0.251853	0.912747	0.237036	0	0	0	0	Bacteroidetes	unclassified
Otu133	0	0	0	0	0.136656	0.0689026	0.169515	0.133021	Bacteroidetes	unclassified
Otu134	0.226369	0.0923232	0.212381	0.0932384	0.159776	0.209626	0.167555	0.201133	Bacteroidetes	unclassified
Otu1349	0	0	0	0	0.0451687	0.0330131	0.055873	0.0800113	Bacteroidetes	unclassified
Otu136	0.227713	0.0831274	0.228915	0.0894261	0	0	0	0	Bacteroidetes	unclassified
Otu144	0	0	0	0	0.048022	0.0452777	0.060317	0.0657256	Bacteroidetes	unclassified
Otu147	0.121239	0.0510077	0.105263	0.0462504	0.0322061	0.0380297	0.0574246	0.0611808	Bacteroidetes	unclassified
Otu185	0.120197	0.0631767	0.0806915	0.0398985	0	0	0	0	Bacteroidetes	unclassified
Otu191	0.504959	0.0550846	0.627618	0.15568	0	0	0	0	Bacteroidetes	unclassified
Otu202	0	0	0	0	0.0816799	0.0456275	0.0611348	0.0546804	Bacteroidetes	unclassified
Otu209	0	0	0	0	0.125739	0.153675	0.157284	0.135938	Bacteroidetes	unclassified
Otu21	0.852168	0.174662	0.960376	0.253987	0.0904486	0.0900889	0.147377	0.180219	Bacteroidetes	unclassified
Otu211	0	0	0	0	0.14668	0.0528242	0.122823	0.0709547	Bacteroidetes	unclassified
Otu216	0.127412	0.0792744	0.139468	0.0823881	0	0	0	0	Bacteroidetes	unclassified
Otu219	0	0	0	0	0.129726	0.203241	0.0644621	0.0712934	Bacteroidetes	unclassified
Otu220	0.195884	0.0675569	0.14801	0.102043	0	0	0	0	Bacteroidetes	unclassified
Otu227	0	0	0	0	0.0767285	0.0502281	0.0924894	0.0781111	Bacteroidetes	unclassified
Otu232	0	0	0	0	0.0479684	0.0383834	0.0535531	0.0280921	Bacteroidetes	unclassified
Otu24	0	0	0	0	0.761696	0.244086	0.884188	0.531439	Bacteroidetes	unclassified
Otu269	0.0558758	0.0342858	0.0672844	0.0309974	0	0	0	0	Bacteroidetes	unclassified
Otu295	0	0	0	0	0.0917125	0.0243313	0.104532	0.039639	Bacteroidetes	unclassified
Otu300	0.122709	0.0888753	0.12938	0.0636383	0	0	0	0	Bacteroidetes	unclassified
Otu326	0.225512	0.0486531	0.166234	0.044831	0	0	0	0	Bacteroidetes	unclassified
Otu339	0.117996	0.0463817	0.145053	0.0858717	0	0	0	0	Bacteroidetes	unclassified
Otu341	0	0	0	0	0.0995944	0.0441426	0.0919366	0.0540148	Bacteroidetes	unclassified
Otu3557	0.0346545	0.0681092	0	0	0	0	0	0	Bacteroidetes	unclassified
Otu359	0.0371044	0.0123205	0.0438894	0.0156501	0	0	0	0	Bacteroidetes	unclassified
Otu3733	0	0	0	0	0.0458337	0.0884096	0	0	Bacteroidetes	unclassified
Otu375	0.087857	0.0752092	0.0761204	0.0380538	0	0	0	0	Bacteroidetes	unclassified
Otu376	0	0	0	0	0.0701608	0.105751	0.0332007	0.0206986	Bacteroidetes	unclassified
Otu385	0.060152	0.0344721	0.0479651	0.0123085	0	0	0	0	Bacteroidetes	unclassified
Otu398	0.0694473	0.0486332	0.0343905	0.0092596	0.0532044	0.0410587	0	0	Bacteroidetes	unclassified
Otu404	0	0	0	0	0.154899	0.0242951	0.179341	0.123986	Bacteroidetes	unclassified
Otu41592	0.170051	0.0573115	0.141631	0.0158838	0	0	0	0	Bacteroidetes	unclassified
Otu45	0.632217	0.366029	0.590127	0.291097	0	0	0	0	Bacteroidetes	unclassified
Otu460	0.0749755	0.0565432	0.0649507	0.0424711	0	0	0	0	Bacteroidetes	unclassified
Otu467	0	0	0	0	0.110467	0.0384949	0.125242	0.0719689	Bacteroidetes	unclassified
Otu490	0.0480539	0.0455107	0.101864	0.0788203	0	0	0	0	Bacteroidetes	unclassified
Otu507	0	0	0	0	0.110587	0.147909	0.0748693	0.0729014	Bacteroidetes	unclassified
Otu520	0	0	0	0	0.0672844	0.0382252	0.0656338	0.0442007	Bacteroidetes	unclassified
Otu53	0	0	0	0	0.487871	0.51559	0.388642	0.229751	Bacteroidetes	unclassified
Otu543	0.0966955	0.0507382	0.0609258	0.0430898	0	0	0	0	Bacteroidetes	unclassified
Otu574	0	0	0	0	0.0361841	0.0228306	0	0	Bacteroidetes	unclassified
Otu588	0	0	0	0	0.0794804	0.0376322	0.17778	0.158766	Bacteroidetes	unclassified
Otu5940	0.0827373	0.0273168	0.0896212	0.0344242	0.232069	0.229557	0.284613	0.478528	Bacteroidetes	unclassified
Otu635	0	0	0	0	0.0476581	0.0253341	0.0590063	0.0287046	Bacteroidetes	unclassified
Otu639	0.0472919	0.056212	0.0479814	0.0308966	0	0	0	0	Bacteroidetes	unclassified
Otu643	0	0	0	0	0.0414075	0.04661	0	0	Bacteroidetes	unclassified
Otu674	0	0	0	0	0.192322	0.0641464	0.134107	0.0859778	Bacteroidetes	unclassified
Otu681	0	0	0	0	0.0603679	0.0199855	0.0784968	0.041546	Bacteroidetes	unclassified
Otu702	0	0	0	0	0.0535164	0.0565712	0.0410528	0.0325438	Bacteroidetes	unclassified
Otu762	0.0334054	0.0215676	0	0	0	0	0	0	Bacteroidetes	unclassified
Otu768	0	0	0	0	0.0561704	0.0486082	0.133816	0.231858	Bacteroidetes	unclassified
Otu793	0.0475676	0.0259612	0.0432168	0.0261007	0	0	0	0	Bacteroidetes	unclassified
Otu8184	0	0	0.0686698	0.0362268	0	0	0	0	Bacteroidetes	unclassified
Otu8185	0.0328034	0.0230083	0.0367882	0.0228242	0	0	0	0	Bacteroidetes	unclassified
Otu8189	0.0322382	0.0113218	0.0352613	0.0235165	0	0	0	0	Bacteroidetes	unclassified
Otu88	0.484849	0.218682	0.490003	0.0951169	0	0	0	0	Bacteroidetes	unclassified
Otu92	0	0	0	0	0.130101	0.0506432	0.171099	0.0771991	Bacteroidetes	unclassified
Otu920	0.0566753	0.0520537	0.0423996	0.0118836	0	0	0	0	Bacteroidetes	unclassified
Otu952	0	0	0	0	0.0661177	0.0322182	0.0428297	0.0308798	Bacteroidetes	unclassified
Otu98	0	0	0	0	0.0817656	0.0523041	0.082419	0.0497721	Bacteroidetes	unclassified
Otu2	2.82411	0.58612	3.23726	0.613249	0	0	0	0	Bacteroidetes	unclassified
Otu840	0	0	0	0	0.0681064	0.0359692	0.0760676	0.0672303	Bacteroidetes	VC2.1
Otu1244	0	0	0	0	0.0567269	0.0222389	0.0832506	0.0590236	Candidate_division_BRC1	unclassified
Otu1312	0	0	0	0	0	0	0.0407303	0.0259096	Candidate_division_OP3	unclassified
Otu1311	0	0	0	0	0.0433056	0.0195641	0	0	Candidate_division_OP3	unclassified
Otu4492	0	0	0	0	0.0536468	0.0495545	0.0301802	0.0532329	Candidate_division_OP8	unclassified
Otu1066	0	0	0	0	0.0588711	0.0308409	0.0362972	0.0252961	Candidate_division_OP8	unclassified
Otu1243	0	0	0	0	0.0864723	0.0335252	0.0728203	0.0855171	Candidate_division_OP8	unclassified
Otu165	0	0	0	0	0.999644	0.279052	1.12769	0.461209	Candidate_division_OP8	unclassified
Otu894	0	0	0	0	0.0340076	0.0542693	0	0	Candidate_division_TM6	unclassified
Otu1261	0	0	0	0	0	0	0.0517508	0.0333845	Candidate_division_TM6	unclassified
Otu1706	0	0	0	0	0.0253301	0.0376573	0.0349541	0.0307845	Candidate_division_WS1	unclassified
Otu936	0	0	0	0	0.0505783	0.0412337	0.0307472	0.0172034	Candidate_division_WS1	unclassified
Otu1913	0	0	0	0	0	0	0.0315578	0.0519731	Candidate_division_WS3	unclassified
Otu472	0	0	0	0	0.0366007	0.0386383	0.0388063	0.0441641	Candidate_division_WS3	unclassified
Otu210	0.209611	0.128054	0.154413	0.0464886	0	0	0	0	Candidate_division_WS3	unclassified
Otu2556	0.0689605	0.076183	0	0	0.21937	0.297873	0	0	Candidate_division_WS3	unclassified
Otu1260	0	0	0	0	0.047286	0.078719	0	0	Chloroflexi	Anaerolineae
Otu104	0	0	0	0	0.202219	0.0911646	0.140825	0.0997636	Chloroflexi	Anaerolineae
Otu167	0	0	0	0	0.195669	0.0538421	0.226879	0.154597	Chloroflexi	Anaerolineae
Otu170	0.0818538	0.0757094	0	0	0.0651179	0.0826431	0.0359756	0.0236058	Chloroflexi	Anaerolineae
Otu283	0	0	0	0	0.0339836	0.026331	0.0478	0.0337858	Chloroflexi	Anaerolineae
Otu284	0.165447	0.0439778	0.178546	0.057421	0	0	0	0	Chloroflexi	Anaerolineae
Otu342	0	0	0	0	0.0593901	0.043645	0.0552456	0.0413378	Chloroflexi	Anaerolineae
Otu344	0.0840053	0.0391697	0.117791	0.0633281	0.0313412	0.0335577	0	0	Chloroflexi	Anaerolineae
Otu3456	0.028152	0.0530655	0	0	0.108812	0.157645	0.0658488	0.0670134	Chloroflexi	Anaerolineae
Otu406	0	0	0	0	0.0805107	0.0290427	0.0923444	0.0634074	Chloroflexi	Anaerolineae
Otu484	0	0	0	0	0.136599	0.0521957	0.0689735	0.041941	Chloroflexi	Anaerolineae
Otu489	0	0	0	0	0.199492	0.0973944	0.13114	0.0704632	Chloroflexi	Anaerolineae
Otu518	0.127527	0.0736799	0.102	0.0785239	0	0	0	0	Chloroflexi	Anaerolineae
Otu580	0	0	0	0	0.0418964	0.0537601	0.0633255	0.112935	Chloroflexi	Anaerolineae
Otu731	0.077305	0.0456937	0.0552177	0.0233067	0	0	0	0	Chloroflexi	Anaerolineae
Otu76	0.0384594	0.0259251	0	0	0.309451	0.242442	0.251678	0.131756	Chloroflexi	Anaerolineae
Otu81	0	0	0	0	0.904882	1.07842	0.891043	0.91279	Chloroflexi	Anaerolineae
Otu854	0	0	0	0	0.0387675	0.0415991	0.070788	0.0547908	Chloroflexi	Anaerolineae
Otu1554	0	0	0	0	0.0517112	0.0348664	0	0	Chloroflexi	Anaerolineae
Otu334	0	0	0	0	0.120163	0.0355046	0.148633	0.0815441	Chloroflexi	Anaerolineae
Otu435	0.0401133	0.0216385	0.0471732	0.0172837	0	0	0	0	Chloroflexi	Anaerolineae
Otu644	0	0	0	0	0.0463556	0.0278219	0.0492452	0.0393233	Chloroflexi	Anaerolineae
Otu847	0.0858224	0.0102961	0.0737245	0.0309663	0	0	0	0	Chloroflexi	Anaerolineae
Otu497	0	0	0	0	0.0477709	0.029706	0	0	Chloroflexi	Caldilineae
Otu2928	0	0	0	0	0	0	0.0348585	0.0236857	Chloroflexi	Caldilineae
Otu1897	0	0	0	0	0	0	0.0409761	0.0277252	Chloroflexi	Caldilineae
Otu1552	0	0	0	0	0	0	0.0445494	0.0345571	Chloroflexi	Caldilineae
Otu1528	0	0	0	0	0.0418595	0.0281422	0.037982	0.0255263	Chloroflexi	Caldilineae
Otu575	0	0	0	0	0.0519349	0.0278868	0.0643152	0.032486	Chloroflexi	Caldilineae
Otu792	0	0	0	0	0.0634163	0.0235445	0.1055	0.0757256	Chloroflexi	Caldilineae
Otu2383	0	0	0	0	0.0335386	0.0639288	0	0	Chloroflexi	unclassified
Otu688	0	0	0	0	0	0	0.0342777	0.0357934	Chloroflexi	unclassified
Otu3170	0	0	0	0	0	0	0.0395482	0.0398927	Chloroflexi	unclassified
Otu1606	0	0	0	0	0.0296827	0.0189258	0.0351198	0.0247698	Chloroflexi	unclassified
Otu105	0.141894	0.0483246	0.169847	0.0852453	0	0	0	0	Chloroflexi	unclassified
Otu11170	0.0404211	0.0627813	0.0311412	0.045166	0	0	0	0	Chloroflexi	unclassified
Otu123	0	0	0	0	0.369909	0.173221	0.401349	0.230561	Chloroflexi	unclassified
Otu1353	0.0399789	0.0285235	0.0416802	0.0382941	0	0	0	0	Chloroflexi	unclassified
Otu1377	0	0	0	0	0.0299805	0.0189075	0.125217	0.10048	Chloroflexi	unclassified
Otu161	0.119399	0.0981612	0.102688	0.107817	0	0	0	0	Chloroflexi	unclassified
Otu215	0	0	0	0	0.0651939	0.069281	0	0	Chloroflexi	unclassified
Otu217	0.175906	0.148058	0.218522	0.183705	0	0	0	0	Chloroflexi	unclassified
Otu218	0	0	0	0	0.329451	0.18158	0.322222	0.26689	Chloroflexi	unclassified
Otu22	1.79364	0.972144	1.64017	0.664116	0	0	0	0	Chloroflexi	unclassified
Otu235	0	0	0	0	0.20508	0.222027	0.142222	0.092929	Chloroflexi	unclassified
Otu253	0.129267	0.08591	0.1024	0.0958235	0	0	0	0	Chloroflexi	unclassified
Otu254	0.127521	0.0546692	0.163085	0.0343567	0.0258204	0.0417397	0	0	Chloroflexi	unclassified
Otu264	0.0991991	0.0644408	0.11678	0.0404514	0.0341659	0.0379553	0.0833576	0.0488537	Chloroflexi	unclassified
Otu273	0	0	0	0	0.235933	0.118953	0.172894	0.122676	Chloroflexi	unclassified
Otu277	0	0	0	0	0.0809566	0.037096	0.0756011	0.0576853	Chloroflexi	unclassified
Otu286	0.104173	0.0262348	0.114456	0.0441897	0	0	0	0	Chloroflexi	unclassified
Otu287	0	0	0	0	0.135522	0.174055	0.126416	0.109503	Chloroflexi	unclassified
Otu299	0.124185	0.0927494	0.108895	0.0561884	0	0	0	0	Chloroflexi	unclassified
Otu302	0.127988	0.0507359	0.130314	0.0319452	0	0	0	0	Chloroflexi	unclassified
Otu329	0	0	0	0	0.106148	0.0211715	0.127555	0.0932219	Chloroflexi	unclassified
Otu333	0	0	0	0	0.0783817	0.09661	0.306734	0.376055	Chloroflexi	unclassified
Otu350	0	0	0	0	0.174381	0.23926	0.057106	0.0564953	Chloroflexi	unclassified
Otu355	0.0607644	0.0383829	0.0673228	0.0454649	0	0	0	0	Chloroflexi	unclassified
Otu383	0	0	0	0	0.154691	0.0296019	0.112467	0.0636389	Chloroflexi	unclassified
Otu395	0.0673298	0.0545642	0.0840452	0.0822087	0	0	0	0	Chloroflexi	unclassified
Otu407	0.0594448	0.0503193	0.0552414	0.0168978	0.0524288	0.0681921	0	0	Chloroflexi	unclassified
Otu411	0.042275	0.0215585	0.0359607	0.0299782	0.0441534	0.025521	0.0582	0.0279858	Chloroflexi	unclassified
Otu438	0	0	0	0	0.260449	0.091751	0.446881	0.465754	Chloroflexi	unclassified
Otu477	0.0719027	0.0411457	0.0728572	0.0414232	0	0	0	0	Chloroflexi	unclassified
Otu480	0.108252	0.0776227	0.103977	0.0433644	0	0	0	0	Chloroflexi	unclassified
Otu506	0.0828442	0.0367424	0.0944631	0.0377126	0	0	0	0	Chloroflexi	unclassified
Otu57	0	0	0	0	0.218984	0.0718956	0.375863	0.202161	Chloroflexi	unclassified
Otu58	0.780597	0.212937	0.718524	0.18935	0	0	0	0	Chloroflexi	unclassified
Otu583	0	0	0	0	0.0558987	0.0388118	0.0790731	0.0631031	Chloroflexi	unclassified
Otu59	0	0	0	0	0.718289	0.575615	0.55198	0.426469	Chloroflexi	unclassified
Otu61	0.616303	0.141851	0.769608	0.265235	0	0	0	0	Chloroflexi	unclassified
Otu6149	0	0	0.0421258	0.0584194	0	0	0	0	Chloroflexi	unclassified
Otu615	0.077719	0.0371065	0.0639219	0.0246523	0	0	0	0	Chloroflexi	unclassified
Otu620	0	0	0	0	0.0371509	0.0172894	0.0612985	0.044832	Chloroflexi	unclassified
Otu632	0	0	0	0	0.0521974	0.03435	0.0506698	0.0258927	Chloroflexi	unclassified
Otu713	0	0	0	0	0.0671621	0.0417747	0.0919656	0.0659036	Chloroflexi	unclassified
Otu769	0	0	0	0	0.0613959	0.0319012	0.0582075	0.0403313	Chloroflexi	unclassified
Otu777	0	0	0	0	0.0535175	0.00798368	0.044235	0.0227385	Chloroflexi	unclassified
Otu823	0	0	0	0	0.0412082	0.0210336	0.0538587	0.0368175	Chloroflexi	unclassified
Otu881	0	0	0	0	0.0480153	0.0217985	0.0500521	0.0338966	Chloroflexi	unclassified
Otu882	0	0	0	0	0	0	0.0434697	0.0327284	Chloroflexi	unclassified
Otu941	0	0	0	0	0.0726632	0.0931387	0.0564428	0.0495627	Chloroflexi	unclassified
Otu942	0.0803295	0.0638429	0.0721719	0.0538043	0	0	0	0	Chloroflexi	unclassified
Otu949	0	0	0	0	0.0651608	0.0564325	0.123045	0.141725	Chloroflexi	unclassified
Otu967	0.0635319	0.0341631	0.0489032	0.0326272	0	0	0	0	Chloroflexi	unclassified
Otu99	0.34141	0.174824	0.270551	0.111082	0	0	0	0	Chloroflexi	unclassified
Otu37	0	0	0	0	0.25819	0.232313	0.217397	0.0993266	Chloroflexi	uncultured_Guerrero_Negro
Otu2443	0	0	0	0	0	0	0.0291576	0.0602216	Chloroflexi	unclassified
Otu2125	0	0	0	0	0.0230565	0.0263747	0	0	Chloroflexi	unclassified
Otu16	2.71207	0.459909	3.065	0.391924	0	0	0	0	Chloroflexi	unclassified
Otu20	0.737994	0.349285	0.747643	0.172054	2.558	1.5953	2.42786	1.7416	Chloroflexi	unclassified
Otu56	0	0	0	0	0.600819	0.283563	0.876761	0.359503	Cyanobacteria	Chloroplast
Otu298	0	0	0	0	0.25166	0.0496446	0.307114	0.204325	Cyanobacteria	SubsectionI
Otu496	0	0	0	0	0.137385	0.0862431	0.201645	0.122636	Cyanobacteria	SubsectionI
Otu537	0	0	0.0304026	0.0103545	0.0617267	0.0437198	0.124549	0.149076	Cyanobacteria	SubsectionI
Otu7085	0.103579	0.159655	0.17807	0.0695838	0	0	0	0	Cyanobacteria	SubsectionI
Otu17	0.210931	0.0964025	0.202022	0.0898204	0	0	0	0	Cyanobacteria	SubsectionII
Otu255	0	0	0	0	0.476501	0.495167	0.198111	0.133393	Cyanobacteria	SubsectionII
Otu578	0	0	0	0	0.0829109	0.0455788	0.0650307	0.042766	Cyanobacteria	SubsectionII
Otu129	0.137863	0.0495495	0.14907	0.0785789	0	0	0	0	Cyanobacteria	SubsectionII
Otu5533	0.0368785	0.0781979	0	0	0	0	0	0	Cyanobacteria	SubsectionIII
Otu5275	0.0417525	0.037187	0	0	0	0	0	0	Cyanobacteria	SubsectionIII
Otu9859	0.0329666	0.0307847	0.031176	0.0241114	0	0	0	0	Cyanobacteria	SubsectionIII
Otu72	0.184704	0.0216113	0.169926	0.0658975	0	0	0	0	Cyanobacteria	SubsectionIII
Otu1214	0	0	0.0296053	0.0230913	0	0	0	0	Cyanobacteria	SubsectionIII
Otu14	0.729878	0.506134	0.558	0.209083	0	0	0	0	Cyanobacteria	SubsectionIII
Otu84	0.333102	0.178663	0.359366	0.0765097	0.0484219	0.0377883	0.0796127	0.0589841	Cyanobacteria	SubsectionIII
Otu1909	0	0	0	0	0	0	0.0402939	0.0372503	Cyanobacteria	SubsectionIII
Otu116	0	0	0	0	0.319429	0.127556	0.342906	0.215384	Cyanobacteria	SubsectionIII
Otu117	0.396012	0.060421	0.435246	0.123344	0	0	0	0	Cyanobacteria	SubsectionIII
Otu204	0.20488	0.0926604	0.207638	0.137632	0	0	0	0	Cyanobacteria	SubsectionIII
Otu312	0	0	0	0	0.141462	0.121012	0.0838505	0.0432865	Cyanobacteria	SubsectionIII
Otu443	0	0	0	0	0.0318712	0.0125327	0.0577537	0.0503799	Cyanobacteria	SubsectionIII
Otu5492	0	0	0	0	0.075192	0.0786343	0.0367674	0.0542956	Cyanobacteria	SubsectionIII
Otu2758	0	0	0	0	0.0362206	0.0313954	0	0	Cyanobacteria	unclassified
Otu2743	0	0	0	0	0	0	0.0421971	0.0613832	Cyanobacteria	unclassified
Otu3329	0	0	0	0	0.0628409	0.0517386	0	0	Cyanobacteria	unclassified
Otu173	0.0383937	0.0371456	0.038346	0.0218416	0	0	0	0	Cyanobacteria	unclassified
Otu103	0.0714011	0.0507835	0.0891742	0.0479399	0.396259	0.25853	0.503025	0.50772	Cyanobacteria	unclassified
Otu1146	0	0	0	0	0.121201	0.139035	0.0412351	0.0390084	Cyanobacteria	unclassified
Otu119	0.119986	0.0809264	0.113552	0.0179365	0.367959	0.247396	0.72383	0.375745	Cyanobacteria	unclassified
Otu174	0.346995	0.116143	0.368728	0.100527	0	0	0	0	Cyanobacteria	unclassified
Otu1827	0	0	0	0	0.0379433	0.0248941	0.0694802	0.0368087	Cyanobacteria	unclassified
Otu184	0.0617646	0.0368481	0.0579169	0.0508496	0	0	0	0	Cyanobacteria	unclassified
Otu27	0	0	0	0	0.24606	0.0874964	0.326978	0.152389	Cyanobacteria	unclassified
Otu275	0	0	0	0	0.050929	0.0574836	0.0641592	0.0401478	Cyanobacteria	unclassified
Otu30	0.565772	0.171437	0.575153	0.11316	0.126097	0.0704798	0.240986	0.294391	Cyanobacteria	unclassified
Otu314	0.118847	0.0927378	0.0572681	0.0563	0	0	0	0	Cyanobacteria	unclassified
Otu327	0	0	0	0	0.100338	0.0303071	0.115745	0.0907293	Cyanobacteria	unclassified
Otu371	0	0	0	0	0.203527	0.109868	0.270893	0.183612	Cyanobacteria	unclassified
Otu3846	0	0	0	0	0.0373707	0.0782589	0	0	Cyanobacteria	unclassified
Otu397	0.0945031	0.11303	0.0624754	0.0387733	0	0	0	0	Cyanobacteria	unclassified
Otu402	0.0451454	0.0258653	0.0463533	0.0212505	0	0	0	0	Cyanobacteria	unclassified
Otu471	0	0	0	0	0.0551514	0.0240281	0.0926435	0.108529	Cyanobacteria	unclassified
Otu50	0	0	0	0	0.211356	0.0871803	0.193184	0.0980136	Cyanobacteria	unclassified
Otu55	0.0511624	0.0330933	0.0279751	0.0129351	0	0	0	0	Cyanobacteria	unclassified
Otu6	0.18414	0.0691594	0.313836	0.383483	0	0	0	0	Cyanobacteria	unclassified
Otu664	0.0918534	0.0167365	0.0790702	0.0271369	0	0	0	0	Cyanobacteria	unclassified
Otu735	0	0	0	0	0.0750501	0.0528795	0.0462132	0.0302398	Cyanobacteria	unclassified
Otu756	0	0	0	0	0.0527762	0.0272436	0.127196	0.126942	Cyanobacteria	unclassified
Otu79	0	0	0	0	0.292486	0.373886	0.310613	0.353866	Cyanobacteria	unclassified
Otu963	0.0778904	0.0498009	0.0465883	0.0318502	0	0	0	0	Cyanobacteria	unclassified
Otu7680	0.451724	0.0735688	0.638046	0.626706	2.89275	2.06016	0.999448	0.614755	Cyanobacteria	unclassified
Otu11	0	0	0	0	3.31966	1.23548	3.85646	2.50837	Cyanobacteria	SubsectionIII
Otu206745	2.93115	0.675517	2.77752	0.943278	2.84961	2.08902	3.16293	5.33237	Cyanobacteria	SubsectionIII
Otu1612	0	0	0	0	0.0367977	0.0279741	0	0	Deferribacteres	Unclassified_Deferribacterales
Otu1205	0	0	0	0	0.0399614	0.0706791	0	0	Deferribacteres	Unclassified_Deferribacterales
Otu924	0	0	0	0	0.0393955	0.0193823	0.0423759	0.0408179	Deferribacteres	Unclassified_Deferribacterales
Otu212	0	0	0	0	0.0492554	0.0328977	0.0388616	0.0545514	Deferribacteres	Unclassified_Deferribacterales
Otu1199	0.0561032	0.0553259	0.0507223	0.036736	0	0	0	0	Deferribacteres	Unclassified_Deferribacterales
Otu400	0	0	0	0	0.115359	0.0592787	0.168249	0.113938	Deferribacteres	Unclassified_Deferribacterales
Otu647	0.0243981	0.0365535	0.0281237	0.0232158	0	0	0	0	Deinococcus-Thermus	unclassified
Otu65	0.118259	0.0778927	0.10857	0.0519969	0.437812	0.205457	0.292442	0.19871	Deinococcus-Thermus	Deinococcales
Otu4561	0	0	0	0	0.0321677	0.054668	0	0	Firmicutes	unclassified
Otu1699	0	0	0	0	0	0	0.038814	0.0163174	Firmicutes	Clostridia
Otu178	0	0	0	0	0	0	0.0485814	0.0239669	Firmicutes	Bacilli
Otu28	0	0	0	0	0.150561	0.0715308	0.163846	0.0820595	Firmicutes	Bacilli
Otu213	0.139044	0.0694161	0.169778	0.0678039	0	0	0	0	Firmicutes	Bacilli
Otu751	0	0	0.0392886	0.0241905	0	0	0	0	Gemmatimonadetes	Gemmatimonadetes
Otu7084	0	0	0.0280585	0.0199934	0	0	0	0	Lentisphaerae	Lentisphaeria
Otu1228	0.0344128	0.0319311	0	0	0	0	0	0	Lentisphaerae	Lentisphaeria
Otu1893	0	0	0	0	0	0	0.0366082	0.048328	Lentisphaerae	Lentisphaeria
Otu1025	0	0	0	0	0.0283072	0.0169166	0.0468338	0.0253533	Lentisphaerae	Lentisphaeria
Otu343	0	0	0	0	0.0483564	0.0275618	0.0380589	0.0195245	Lentisphaerae	Lentisphaeria
Otu794	0	0	0	0	0.0475151	0.0221507	0.0554066	0.0409982	Lentisphaerae	Lentisphaeria
Otu750	0.045828	0.0398689	0.0577315	0.0415775	0	0	0	0	Lentisphaerae	Lentisphaeria
Otu545	0.027154	0.0177812	0	0	0.0407684	0.0385245	0.0706234	0.0481837	Lentisphaerae	Lentisphaeria
Otu155	0	0	0	0	0.0816925	0.02041	0.0988893	0.0635314	Lentisphaerae	Lentisphaeria
Otu448	0	0	0	0	0.106068	0.0322729	0.0972795	0.0523678	Lentisphaerae	Lentisphaeria
Otu261	0	0	0	0	0.156734	0.144739	0.059373	0.050168	Lentisphaerae	Lentisphaeria
Otu1917	0.0289067	0.0234838	0	0	0	0	0	0	Planctomycetes	Phycisphaerae
Otu2053	0	0	0	0	0	0	0.0317514	0.0452565	Planctomycetes	Phycisphaerae
Otu741	0	0	0	0	0	0	0.0334089	0.0276664	Planctomycetes	Phycisphaerae
Otu943	0	0	0	0	0.0429365	0.0694247	0	0	Planctomycetes	Phycisphaerae
Otu379	0.0415758	0.0398559	0	0	0	0	0	0	Planctomycetes	Phycisphaerae
Otu978	0	0	0	0	0	0	0.0451836	0.0601321	Planctomycetes	Phycisphaerae
Otu675	0	0	0	0	0	0	0.0498938	0.064315	Planctomycetes	Phycisphaerae
Otu1409	0	0	0	0	0	0	0.0515397	0.0806324	Planctomycetes	Phycisphaerae
Otu1135	0	0	0	0	0.0762833	0.0557164	0	0	Planctomycetes	Phycisphaerae
Otu1665	0.0452443	0.0286871	0.0538241	0.0286727	0	0	0	0	Planctomycetes	Phycisphaerae
Otu818	0.0662056	0.0320786	0.0688174	0.0255221	0	0	0	0	Planctomycetes	Phycisphaerae
Otu1000	0.0327855	0.0193078	0.0408711	0.0142473	0	0	0	0	Planctomycetes	Phycisphaerae
Otu1682	0	0	0	0	0	0	0.0382466	0.0237943	Planctomycetes	Phycisphaerae
Otu1858	0	0	0	0	0	0	0.0409234	0.0365549	Planctomycetes	Phycisphaerae
Otu1946	0	0	0	0	0.0405967	0.0525742	0	0	Planctomycetes	Phycisphaerae
Otu999	0	0	0.0375724	0.0125331	0	0	0	0	Planctomycetes	Phycisphaerae
Otu759	0	0	0	0	0.0331623	0.0273209	0.0385477	0.0248402	Planctomycetes	Phycisphaerae
Otu1342	0	0	0	0	0.034113	0.038031	0.0388842	0.0358443	Planctomycetes	Phycisphaerae
Otu109	0.29148	0.112367	0.241161	0.0983826	0.0239099	0.0243259	0	0	Planctomycetes	Phycisphaerae
Otu120	0.250821	0.110803	0.21575	0.0619522	0.0353774	0.0366134	0.0310829	0.0218987	Planctomycetes	Phycisphaerae
Otu307	0	0	0	0	0.071108	0.0192773	0.0656454	0.0270306	Planctomycetes	Phycisphaerae
Otu318	0	0	0	0	0.146498	0.0469531	0.171591	0.125918	Planctomycetes	Phycisphaerae
Otu423	0.0746618	0.0270613	0.0897792	0.0255131	0	0	0	0	Planctomycetes	Phycisphaerae
Otu678	0.0495058	0.0152646	0.0632935	0.0240891	0	0	0	0	Planctomycetes	Phycisphaerae
Otu865	0	0	0	0	0.0762165	0.039594	0.079051	0.0601387	Planctomycetes	Phycisphaerae
Otu915	0	0	0	0	0.0390342	0.0182805	0.0657751	0.0259092	Planctomycetes	Phycisphaerae
Otu2386	0	0	0	0	0	0	0.0509198	0.0654974	Planctomycetes	Phycisphaerae
Otu1207	0	0	0	0	0	0	0.0258196	0.0215273	Planctomycetes	Planctomycetacia
Otu1022	0.0302951	0.0135511	0	0	0	0	0	0	Planctomycetes	Phycisphaerae
Otu1650	0	0	0	0	0.0307212	0.0290051	0	0	Planctomycetes	Phycisphaerae
Otu1318	0	0	0	0	0.0211537	0.0223592	0.0582777	0.0980605	Planctomycetes	Phycisphaerae
Otu1029	0.0518019	0.0231135	0.0494791	0.025884	0	0	0	0	Planctomycetes	Phycisphaerae
Otu118	0.0940647	0.0931094	0.166132	0.0882693	0	0	0	0	Planctomycetes	Phycisphaerae
Otu143	0	0	0	0	0.318956	0.490105	0.138791	0.135456	Planctomycetes	Phycisphaerae
Otu1538	0	0	0	0	0.0525267	0.0416441	0.0519339	0.0314181	Planctomycetes	Phycisphaerae
Otu192	0	0	0	0	0.155891	0.133523	0.0999352	0.104316	Planctomycetes	Phycisphaerae
Otu226	0	0	0	0	0.0711158	0.0751537	0.0759427	0.0679758	Planctomycetes	Phycisphaerae
Otu315	0.050932	0.0133057	0.0608518	0.0192702	0	0	0	0	Planctomycetes	Phycisphaerae
Otu352	0	0	0	0	0.179666	0.141218	0.157567	0.110439	Planctomycetes	Phycisphaerae
Otu389	0	0	0	0	0.0562135	0.031317	0.0873127	0.0594216	Planctomycetes	Phycisphaerae
Otu405	0.104694	0.110371	0.071182	0.0863906	0	0	0	0	Planctomycetes	Phycisphaerae
Otu526	0	0	0	0	0.100486	0.0757702	0.0707756	0.0511274	Planctomycetes	Phycisphaerae
Otu703	0.11832	0.0786473	0.0542868	0.0326738	0	0	0	0	Planctomycetes	Phycisphaerae
Otu874	0	0	0	0	0.0784429	0.0788296	0.0563343	0.0358166	Planctomycetes	Phycisphaerae
Otu525	0.0679252	0.0512612	0.0479547	0.0364203	0	0	0	0	Planctomycetes	Phycisphaerae
Otu640	0	0	0	0	0.0761165	0.0349384	0.0592155	0.0522381	Planctomycetes	Phycisphaerae
Otu90	0	0	0	0	0.0627976	0.0632003	0.0284614	0.0235741	Planctomycetes	Phycisphaerae
Otu873	0	0	0	0	0.0337999	0.0334571	0	0	Planctomycetes	Phycisphaerae
Otu1048	0	0	0	0	0	0	0.0514659	0.0887111	Planctomycetes	Phycisphaerae
Otu1032	0	0	0	0	0.0345209	0.012787	0.0270167	0.0240575	Planctomycetes	Phycisphaerae
Otu727	0	0	0	0	0	0	0.0636574	0.0630032	Planctomycetes	Phycisphaerae
Otu434	0	0	0	0	0.0635535	0.0695379	0.0505659	0.0485122	Planctomycetes	Phycisphaerae
Otu912	0	0	0	0	0.031088	0.0261281	0	0	Planctomycetes	Phycisphaerae
Otu1122	0	0	0	0	0	0	0.0335452	0.0300851	Planctomycetes	Phycisphaerae
Otu1838	0	0	0	0	0	0	0.0564159	0.0425258	Planctomycetes	Phycisphaerae
Otu1143	0	0	0	0	0.0375584	0.0112056	0.03856	0.0279599	Planctomycetes	Phycisphaerae
Otu1764	0	0	0	0	0.0266309	0.0257621	0.0590402	0.054395	Planctomycetes	Phycisphaerae
Otu188	0	0	0	0	0.0951543	0.0639854	0.204294	0.176218	Planctomycetes	Phycisphaerae
Otu239	0	0	0	0	0.138615	0.0427189	0.13784	0.0885392	Planctomycetes	Phycisphaerae
Otu417	0	0	0	0	0.151942	0.158264	0.119988	0.0380213	Planctomycetes	Phycisphaerae
Otu907	0.0356178	0.0164479	0	0	0	0	0	0	Planctomycetes	Planctomycetacia
Otu1008	0	0	0.0320337	0.0417514	0	0	0	0	Planctomycetes	Planctomycetacia
Otu1110	0.0595058	0.0404265	0.0424021	0.0299381	0	0	0	0	Planctomycetes	Planctomycetacia
Otu962	0	0	0	0	0	0	0.0360469	0.0285698	Planctomycetes	Planctomycetacia
Otu596	0	0	0	0	0.035312	0.0142773	0.0512829	0.0348366	Planctomycetes	Planctomycetacia
Otu1209	0	0	0	0	0.0604376	0.077992	0.0377022	0.0302939	Planctomycetes	Planctomycetacia
Otu150	0	0	0	0	0.093649	0.0470602	0.0740521	0.0524749	Planctomycetes	Planctomycetacia
Otu158	0	0	0	0	0.2423	0.105059	0.262837	0.144868	Planctomycetes	Planctomycetacia
Otu2006	0	0	0	0	0.0407248	0.0198378	0.0678983	0.042377	Planctomycetes	Planctomycetacia
Otu207	0	0	0	0	0.130725	0.169016	0.0828677	0.0610834	Planctomycetes	Planctomycetacia
Otu285	0	0	0	0	0.449832	0.156974	0.290368	0.208734	Planctomycetes	Planctomycetacia
Otu345	0	0	0	0	0.255796	0.0708139	0.231207	0.130363	Planctomycetes	Planctomycetacia
Otu384	0	0	0	0	0.0457952	0.0156127	0.0712908	0.0535471	Planctomycetes	Planctomycetacia
Otu449	0	0	0	0	0.0534786	0.0283919	0.039784	0.032678	Planctomycetes	Planctomycetacia
Otu521	0	0	0	0	0.0528619	0.0434767	0.0526423	0.0386078	Planctomycetes	Planctomycetacia
Otu560	0	0	0	0	0.102704	0.10561	0.0675403	0.0692571	Planctomycetes	Planctomycetacia
Otu599	0	0	0	0	0.0483418	0.0340687	0.0471336	0.0417395	Planctomycetes	Planctomycetacia
Otu627	0	0	0	0	0.105453	0.0893154	0.0766868	0.045039	Planctomycetes	Planctomycetacia
Otu96	0.242018	0.0716961	0.164115	0.0138858	0	0	0	0	Planctomycetes	Planctomycetacia
Otu1601	0	0	0	0	0	0	0.0367794	0.0209433	Planctomycetes	Planctomycetacia
Otu843	0	0	0	0	0.0435098	0.0536862	0	0	Planctomycetes	Planctomycetacia
Otu149	0	0	0	0	0.0344109	0.0200073	0.0356763	0.0549782	Planctomycetes	Planctomycetacia
Otu152	0	0	0	0	0.248106	0.147265	0.395783	0.373666	Planctomycetes	Planctomycetacia
Otu187	0	0	0	0	0.129171	0.109274	0.161249	0.0885516	Planctomycetes	Planctomycetacia
Otu290	0	0	0	0	0.131839	0.172565	0.0643945	0.0517238	Planctomycetes	Planctomycetacia
Otu332	0.116561	0.061662	0	0	0.0497491	0.0455165	0.103301	0.151107	Planctomycetes	Planctomycetacia
Otu450	0.0637982	0.0413074	0.0595132	0.0390997	0	0	0	0	Planctomycetes	Planctomycetacia
Otu728	0	0	0	0	0.0446089	0.0305567	0.0618356	0.0466667	Planctomycetes	Planctomycetacia
Otu1486	0	0	0.0263828	0.0147425	0	0	0	0	Planctomycetes	unclassified
Otu1225	0	0	0	0	0	0	0.0372065	0.0406978	Planctomycetes	unclassified
Otu828	0	0	0	0	0	0	0.0482149	0.0395396	Planctomycetes	unclassified
Otu670	0	0	0	0	0	0	0.0550169	0.0447761	Planctomycetes	unclassified
Otu990	0	0	0	0	0.031752	0.026162	0.039516	0.04085	Planctomycetes	unclassified
Otu34061	0.198627	0.0811323	0.143228	0.0527922	0	0	0	0	Planctomycetes	unclassified
Otu499	0	0	0	0	0.0652391	0.0222415	0.112866	0.0755209	Planctomycetes	unclassified
Otu652	0	0	0	0	0.0668554	0.0378281	0.114233	0.163645	Planctomycetes	unclassified
Otu616	0	0	0	0	0	0	0.035282	0.0356091	Planctomycetes	vadinHA49
Otu717	0	0	0	0	0.025216	0.0349157	0	0	Planctomycetes	Phycisphaerae
Otu841	0	0	0	0	0.0290915	0.0388331	0	0	Planctomycetes	Phycisphaerae
Otu10892	3.45609	0.446876	3.51352	0.644859	0	0	0	0	Planctomycetes	Phycisphaerae
Otu888	0.0703047	0.0458422	0.0577919	0.030349	0	0	0	0	Proteobacteria	Alphaproteobacteria
Otu1031	0.0299386	0.0188442	0	0	0	0	0	0	Proteobacteria	Alphaproteobacteria
Otu773	0.0275544	0.0226866	0	0	0	0	0	0	Proteobacteria	Alphaproteobacteria
Otu1359	0	0	0	0	0	0	0.0371459	0.0261259	Proteobacteria	Alphaproteobacteria
Otu746	0	0	0	0	0.0295568	0.0238092	0.0349507	0.0199583	Proteobacteria	Alphaproteobacteria
Otu739	0	0	0.0359599	0.0276904	0	0	0	0	Proteobacteria	Alphaproteobacteria
Otu101	0.214763	0.0861063	0.210353	0.0551176	0	0	0	0	Proteobacteria	Alphaproteobacteria
Otu1657	0	0	0	0	0.0516717	0.0563212	0	0	Proteobacteria	Alphaproteobacteria
Otu151	0	0	0	0	0.17618	0.0558093	0.176092	0.0942843	Proteobacteria	Alphaproteobacteria
Otu249	0.185673	0.0760644	0.136712	0.111683	0.0295572	0.0350093	0	0	Proteobacteria	Alphaproteobacteria
Otu364	0.0409449	0.0289114	0.039658	0.0454647	0	0	0	0	Proteobacteria	Alphaproteobacteria
Otu310	0	0	0	0	0.106651	0.0307631	0.125741	0.0895897	Proteobacteria	Alphaproteobacteria
Otu183	0	0	0	0	0.0374925	0.00923439	0	0	Proteobacteria	Alphaproteobacteria
Otu470	0.0350434	0.00895859	0.0328481	0.0128191	0	0	0	0	Proteobacteria	Alphaproteobacteria
Otu112	0	0	0	0	0.916713	1.3983	0.30648	0.270521	Proteobacteria	Alphaproteobacteria
Otu475	0	0	0	0	0.0333277	0.0179528	0	0	Proteobacteria	Alphaproteobacteria
Otu500	0.0387958	0.018432	0.0551339	0.0217124	0	0	0	0	Proteobacteria	Alphaproteobacteria
Otu567	0	0	0	0	0.0846138	0.0324402	0.139588	0.09494	Proteobacteria	Alphaproteobacteria
Otu230	0.0731706	0.0389625	0.0879723	0.0248614	0.146912	0.0876946	0.117766	0.10884	Proteobacteria	Alphaproteobacteria
Otu412	0.0487152	0.0236928	0.0336272	0.00752172	0	0	0	0	Proteobacteria	Alphaproteobacteria
Otu63	0.674299	0.25411	0.679588	0.127508	0	0	0	0	Proteobacteria	Alphaproteobacteria
Otu653	0	0	0	0	0.0474673	0.0310715	0.068119	0.0648041	Proteobacteria	Alphaproteobacteria
Otu1880	0	0	0	0	0	0	0.044504	0.0282975	Proteobacteria	Alphaproteobacteria
Otu288	0.0460936	0.0256788	0	0	0	0	0	0	Proteobacteria	Alphaproteobacteria
Otu641	0.0298531	0.0162229	0	0	0	0	0	0	Proteobacteria	Alphaproteobacteria
Otu536	0.0268081	0.0185771	0.0432085	0.0275146	0	0	0	0	Proteobacteria	Alphaproteobacteria
Otu742	0	0	0	0	0.0256422	0.0204801	0.0484136	0.025668	Proteobacteria	Alphaproteobacteria
Otu686	0.0361607	0.0180191	0.032774	0.0174815	0	0	0	0	Proteobacteria	Alphaproteobacteria
Otu692	0.0323458	0.0219747	0	0	0.0551442	0.0288973	0.0247429	0.0578388	Proteobacteria	Alphaproteobacteria
Otu1070	0.0574996	0.0417597	0.0567673	0.0347317	0	0	0	0	Proteobacteria	Alphaproteobacteria
Otu135	0	0	0	0	0.132564	0.106383	0.07102	0.0195046	Proteobacteria	Alphaproteobacteria
Otu148	0.254522	0.132272	0.262964	0.131309	0	0	0	0	Proteobacteria	Alphaproteobacteria
Otu240	0	0	0	0	0.157768	0.148594	0.238621	0.243842	Proteobacteria	Alphaproteobacteria
Otu250	0	0	0	0	0.288823	0.223715	0.0718353	0.0606485	Proteobacteria	Alphaproteobacteria
Otu257	0	0	0	0	0.156805	0.0823073	0.124684	0.055824	Proteobacteria	Alphaproteobacteria
Otu281	0.0518085	0.00764814	0.0329022	0.0211272	0.064655	0.0518589	0	0	Proteobacteria	Alphaproteobacteria
Otu289	0.101379	0.0416496	0.106776	0.0548479	0	0	0	0	Proteobacteria	Alphaproteobacteria
Otu311	0.146074	0.0624739	0.145478	0.0724008	0	0	0	0	Proteobacteria	Alphaproteobacteria
Otu363	0	0	0	0	0.0860101	0.0521552	0.0871163	0.0508887	Proteobacteria	Alphaproteobacteria
Otu38	0.036187	0.029219	0.0376992	0.0138796	0.930015	0.320816	1.72339	1.26846	Proteobacteria	Alphaproteobacteria
Otu388	0.0955309	0.0139118	0.109653	0.0261601	0.0530961	0.013197	0.0605128	0.0428593	Proteobacteria	Alphaproteobacteria
Otu390	0	0	0	0	0.0950955	0.0290334	0.10893	0.0631291	Proteobacteria	Alphaproteobacteria
Otu482	0	0	0	0	0.109109	0.114748	0.0600185	0.0590215	Proteobacteria	Alphaproteobacteria
Otu49	0.761084	0.444324	0.756232	0.393736	0	0	0	0	Proteobacteria	Alphaproteobacteria
Otu498	0	0	0	0	0.0959239	0.0615449	0.102559	0.0649865	Proteobacteria	Alphaproteobacteria
Otu5304	0.0515732	0.0567942	0	0	0	0	0	0	Proteobacteria	Alphaproteobacteria
Otu64	0.0966949	0.051468	0.0776463	0.0142717	0.904445	0.439715	0.786353	0.240805	Proteobacteria	Alphaproteobacteria
Otu642	0	0	0	0	0.100932	0.148669	0.100477	0.0772215	Proteobacteria	Alphaproteobacteria
Otu67	0	0	0	0	0.124649	0.0645057	0.118038	0.0610908	Proteobacteria	Alphaproteobacteria
Otu685	0	0	0	0	0.0486978	0.0405296	0.0711385	0.0571311	Proteobacteria	Alphaproteobacteria
Otu743	0	0	0	0	0.05465	0.0437679	0.0482175	0.031261	Proteobacteria	Alphaproteobacteria
Otu772	0	0	0	0	0.0636983	0.0326925	0	0	Proteobacteria	Alphaproteobacteria
Otu885	0	0	0	0	0.0422895	0.0747266	0.0655313	0.048512	Proteobacteria	Alphaproteobacteria
Otu89	0.182568	0.0721136	0.186269	0.0687184	0.270707	0.186626	0.664654	0.369475	Proteobacteria	Alphaproteobacteria
Otu9965	0.556465	0.202073	0.560067	0.319182	0	0	0	0	Proteobacteria	Alphaproteobacteria
Otu1036	0	0	0	0	0.0313472	0.0219028	0.0582212	0.0377178	Proteobacteria	Alphaproteobacteria
Otu1288	0	0	0	0	0	0	0.0703542	0.107687	Proteobacteria	Alphaproteobacteria
Otu317	0.164917	0.0300065	0.187963	0.0377959	0	0	0	0	Proteobacteria	Alphaproteobacteria
Otu454	0.0380998	0.0197522	0	0	0	0	0	0	Proteobacteria	Alphaproteobacteria
Otu1273	0	0	0.0696011	0.145332	0	0	0	0	Proteobacteria	Alphaproteobacteria
Otu514	0.069563	0.104115	0.0371766	0.0542998	0	0	0	0	Proteobacteria	Alphaproteobacteria
Otu535	0	0	0	0	0.0659156	0.0399231	0.0386731	0.0268754	Proteobacteria	Alphaproteobacteria
Otu2209	0	0	0	0	0	0	0.0368726	0.0416966	Proteobacteria	Alphaproteobacteria
Otu2267	0	0	0	0	0.0394644	0.0429243	0	0	Proteobacteria	Alphaproteobacteria
Otu130	0	0	0	0	0.0599621	0.043898	0.0636907	0.0236867	Proteobacteria	Alphaproteobacteria
Otu1324	0	0	0	0	0.0418844	0.031242	0.0601744	0.0484184	Proteobacteria	Alphaproteobacteria
Otu140	0.212075	0.0946275	0.202413	0.0933213	0.0295002	0.0291006	0.053564	0.08163	Proteobacteria	Alphaproteobacteria
Otu33	1.15372	0.495995	1.26665	0.42837	0	0	0	0	Proteobacteria	Alphaproteobacteria
Otu409	0	0	0	0	0.0579727	0.0394852	0.0361553	0.0557508	Proteobacteria	Alphaproteobacteria
Otu1708	0	0	0.023193	0.0451844	0	0	0	0	Proteobacteria	Alphaproteobacteria
Otu1387	0.0247487	0.0154835	0	0	0	0	0	0	Proteobacteria	Alphaproteobacteria
Otu11195	0	0	0.0264136	0.0244573	0	0	0	0	Proteobacteria	Alphaproteobacteria
Otu582	0.0328172	0.0195071	0	0	0	0	0	0	Proteobacteria	Alphaproteobacteria
Otu426	0	0	0	0	0	0	0.0379316	0.0339296	Proteobacteria	Alphaproteobacteria
Otu845	0	0	0	0	0	0	0.0369923	0.0389649	Proteobacteria	Alphaproteobacteria
Otu1258	0	0	0	0	0	0	0.0382683	0.0413183	Proteobacteria	Alphaproteobacteria
Otu1298	0	0	0	0	0	0	0.0648284	0.0644824	Proteobacteria	Alphaproteobacteria
Otu262	0	0	0	0	0.0368746	0.0307971	0.0383202	0.024207	Proteobacteria	Alphaproteobacteria
Otu1009	0	0	0	0	0.0303957	0.0262239	0.0550119	0.0731959	Proteobacteria	Alphaproteobacteria
Otu1002	0.0302221	0.0672923	0.0191884	0.0309642	0	0	0	0	Proteobacteria	Alphaproteobacteria
Otu1010	0	0	0	0	0.0539173	0.0681015	0.0431454	0.0515231	Proteobacteria	Alphaproteobacteria
Otu5272	0.016881	0.0211936	0	0	0	0	0	0	Proteobacteria	Alphaproteobacteria
Otu10	3.62048	0.805567	3.7875	1.15543	0	0	0.0396209	0.0461132	Proteobacteria	Alphaproteobacteria
Otu1	3.78302	0.452477	4.13139	0.752911	9.27892	1.96429	9.36549	2.72154	Proteobacteria	Alphaproteobacteria
Otu12	2.28045	0.562713	2.56806	0.285691	0.103451	0.0478177	0.0817963	0.0244064	Proteobacteria	Alphaproteobacteria
Otu145	0	0	0	0	0.0917984	0.020066	0.0639487	0.0347735	Proteobacteria	Alphaproteobacteria
Otu164	0.320148	0.1241	0.305816	0.0751581	0.0818951	0.0584905	0	0	Proteobacteria	Alphaproteobacteria
Otu172	0.169872	0.0958178	0.161364	0.120568	0	0	0	0	Proteobacteria	Alphaproteobacteria
Otu1749	0	0	0	0	0.291429	0.134619	0.296106	0.155862	Proteobacteria	Alphaproteobacteria
Otu175	0	0	0	0	0.131567	0.0258322	0.189542	0.102517	Proteobacteria	Alphaproteobacteria
Otu18420	0.162352	0.0556604	0.153414	0.0590387	0	0	0	0	Proteobacteria	Alphaproteobacteria
Otu18570	0.0669421	0.0664859	0.0366477	0.0229088	0	0	0	0	Proteobacteria	Alphaproteobacteria
Otu186	0	0	0	0	0.0450232	0.0209272	0.105718	0.0836357	Proteobacteria	Alphaproteobacteria
Otu199	0	0	0	0	0.163538	0.0888743	0.149317	0.12082	Proteobacteria	Alphaproteobacteria
Otu228	0	0	0	0	0.241241	0.11156	0.23234	0.112813	Proteobacteria	Alphaproteobacteria
Otu234	0	0	0	0	0.160716	0.0532591	0.229854	0.144641	Proteobacteria	Alphaproteobacteria
Otu25	1.53645	0.419077	1.65729	0.797879	0.216771	0.232693	0.280566	0.458246	Proteobacteria	Alphaproteobacteria
Otu260	0.102283	0.0394021	0.0769006	0.0441911	0	0	0	0	Proteobacteria	Alphaproteobacteria
Otu263	0	0	0	0	0.109643	0.0403248	0.107678	0.0734846	Proteobacteria	Alphaproteobacteria
Otu32	0	0	0	0	1.12265	0.783933	2.96145	3.47377	Proteobacteria	Alphaproteobacteria
Otu322	0	0	0	0	0.210881	0.267746	0.186308	0.15762	Proteobacteria	Alphaproteobacteria
Otu337	0.189797	0.166784	0.167446	0.099152	0	0	0	0	Proteobacteria	Alphaproteobacteria
Otu378	0	0	0	0	0.271559	0.2018	0.216992	0.0582369	Proteobacteria	Alphaproteobacteria
Otu39	0.215481	0.0979221	0.223973	0.0583461	0.847452	0.647013	0.41946	0.217403	Proteobacteria	Alphaproteobacteria
Otu419	0	0	0	0	0.0988397	0.127682	0.0844247	0.0597649	Proteobacteria	Alphaproteobacteria
Otu427	0	0	0	0	0.133209	0.0965502	0.240074	0.161022	Proteobacteria	Alphaproteobacteria
Otu465	0	0	0.0328916	0.0324361	0.0230648	0.0241248	0	0	Proteobacteria	Alphaproteobacteria
Otu478	0	0	0	0	0.0892152	0.0512904	0.0809602	0.0490147	Proteobacteria	Alphaproteobacteria
Otu483	0.0919033	0.0264574	0.105645	0.0298082	0	0	0	0	Proteobacteria	Alphaproteobacteria
Otu487	0.0596156	0.0513082	0	0	0	0	0	0	Proteobacteria	Alphaproteobacteria
Otu516	0.0522242	0.0290263	0.0415888	0.0243509	0	0	0	0	Proteobacteria	Alphaproteobacteria
Otu1300	0	0	0.0240206	0.0471339	0	0	0	0	Proteobacteria	Alphaproteobacteria
Otu529	0.0987204	0.0269327	0.0759228	0.0241065	0	0	0	0	Proteobacteria	Alphaproteobacteria
Otu54	0.0990979	0.0735771	0.0593459	0.0262506	0.413581	0.297906	0.190268	0.125508	Proteobacteria	Alphaproteobacteria
Otu573	0	0	0	0	0.0860142	0.0316716	0.112591	0.0823085	Proteobacteria	Alphaproteobacteria
Otu581	0.085599	0.0454036	0.062359	0.0462887	0	0	0	0	Proteobacteria	Alphaproteobacteria
Otu604	0	0	0	0	0.0647578	0.0790112	0.049761	0.0387054	Proteobacteria	Alphaproteobacteria
Otu6347	0.724612	0.461291	0.83652	0.530494	0	0	0	0	Proteobacteria	Alphaproteobacteria
Otu66	0.72033	0.235534	0.590399	0.0896689	0	0	0	0	Proteobacteria	Alphaproteobacteria
Otu719	0	0	0	0	0.0724948	0.0386113	0.0725849	0.0587322	Proteobacteria	Alphaproteobacteria
Otu789	0	0	0	0	0.0783749	0.0667433	0.0485827	0.0352807	Proteobacteria	Alphaproteobacteria
Otu812	0	0	0	0	0.0877847	0.13188	0.0491214	0.0797049	Proteobacteria	Alphaproteobacteria
Otu530	0	0	0.0264518	0.0235112	0	0	0	0	Proteobacteria	Alphaproteobacteria
Otu115	0	0	0	0	0.0644443	0.0328907	0.0967425	0.0703435	Proteobacteria	Candidatus_Thiobios
Otu48	0	0	0	0	0.901731	0.314903	1.07572	0.73438	Proteobacteria	Candidatus_Thiobios
Otu937	0.0247897	0.0253493	0.0280489	0.020892	0	0	0	0	Proteobacteria	Deltaproteobacteria
Otu413	0	0	0	0	0.0399051	0.0297625	0.0339293	0.0207114	Proteobacteria	Deltaproteobacteria
Otu663	0	0	0	0	0.0544032	0.04099	0.0386989	0.0390798	Proteobacteria	Deltaproteobacteria
Otu562	0	0	0	0	0.0520345	0.0330734	0.0417679	0.0323863	Proteobacteria	Deltaproteobacteria
Otu157	0.0992069	0.0476772	0.0631625	0.0478214	0.0619285	0.037878	0.143378	0.225903	Proteobacteria	Deltaproteobacteria
Otu208	0	0	0	0	0.072791	0.0671349	0.0876784	0.0861597	Proteobacteria	Deltaproteobacteria
Otu415	0	0	0	0	0.0692476	0.0202968	0.0562327	0.0436574	Proteobacteria	Deltaproteobacteria
Otu432	0	0	0	0	0.0313199	0.0207324	0	0	Proteobacteria	Deltaproteobacteria
Otu561	0.0364717	0.0225104	0.0504058	0.0183683	0	0	0	0	Proteobacteria	Deltaproteobacteria
Otu602	0	0	0.0288688	0.0257644	0	0	0	0	Proteobacteria	Deltaproteobacteria
Otu660	0.0529935	0.0236634	0.0400613	0.0209752	0	0	0	0	Proteobacteria	Deltaproteobacteria
Otu683	0	0	0	0	0.0945314	0.121374	0.269947	0.297037	Proteobacteria	Deltaproteobacteria
Otu844	0.0417336	0.0608843	0	0	0	0	0	0	Proteobacteria	Deltaproteobacteria
Otu408	0	0	0	0	0.0812295	0.0825358	0	0	Proteobacteria	Deltaproteobacteria
Otu821	0	0	0	0	0.0421318	0.0234758	0.0386247	0.027226	Proteobacteria	Deltaproteobacteria
Otu1250	0	0	0	0	0.0363857	0.0195585	0	0	Proteobacteria	Deltaproteobacteria
Otu666	0	0	0	0	0.0470962	0.0239242	0.036771	0.0222669	Proteobacteria	Deltaproteobacteria
Otu457	0	0	0	0	0.0480543	0.0258153	0.0397934	0.0353428	Proteobacteria	Deltaproteobacteria
Otu1246	0	0	0	0	0.0637004	0.020023	0.0430195	0.0222082	Proteobacteria	Deltaproteobacteria
Otu190	0.185921	0.132236	0.14677	0.0637112	0	0	0	0	Proteobacteria	Deltaproteobacteria
Otu278	0	0	0	0	0.165124	0.0635938	0.19167	0.153098	Proteobacteria	Deltaproteobacteria
Otu305	0	0	0	0	0.0582153	0.0272531	0.0608404	0.0377403	Proteobacteria	Deltaproteobacteria
Otu309	0	0	0	0	0.139799	0.0412752	0.224731	0.132212	Proteobacteria	Deltaproteobacteria
Otu455	0.0337737	0.0248665	0	0	0	0	0	0	Proteobacteria	Deltaproteobacteria
Otu961	0	0	0	0	0	0	0.0367592	0.027758	Proteobacteria	Deltaproteobacteria
Otu625	0	0	0	0	0.046639	0.0368339	0	0	Proteobacteria	Deltaproteobacteria
Otu128	1.50452	0.533396	1.06485	0.626714	0	0	0	0	Proteobacteria	Deltaproteobacteria
Otu156	0.0358276	0.0187074	0	0	0.0740438	0.0410205	0.0991973	0.0967984	Proteobacteria	Deltaproteobacteria
Otu1904	0	0	0	0	0.0751499	0.100474	0	0	Proteobacteria	Deltaproteobacteria
Otu9	0.0715697	0.0657704	0.0703095	0.0523886	1.00126	0.233791	1.02151	0.389721	Proteobacteria	Deltaproteobacteria
Otu791	0	0	0	0	0.0385588	0.0244387	0	0	Proteobacteria	Deltaproteobacteria
Otu2158	0	0	0	0	0	0	0.0315518	0.0634063	Proteobacteria	Deltaproteobacteria
Otu592	0	0	0	0	0	0	0.0376848	0.031139	Proteobacteria	Deltaproteobacteria
Otu876	0	0	0	0	0	0	0.0376322	0.0286721	Proteobacteria	Deltaproteobacteria
Otu630	0	0	0	0	0.0419767	0.0239793	0	0	Proteobacteria	Deltaproteobacteria
Otu517	0	0	0	0	0.060351	0.0901479	0	0	Proteobacteria	Deltaproteobacteria
Otu878	0.0267204	0.0238198	0.0393631	0.0296265	0	0	0	0	Proteobacteria	Deltaproteobacteria
Otu830	0	0	0	0	0.0338218	0.0212508	0.0384697	0.0265705	Proteobacteria	Deltaproteobacteria
Otu747	0.0436666	0.0237119	0.0272619	0.0169257	0	0	0	0	Proteobacteria	Deltaproteobacteria
Otu1067	0	0	0	0	0.090751	0.0707083	0.0592716	0.0436974	Proteobacteria	Deltaproteobacteria
Otu1113	0	0	0	0	0.103151	0.0795588	0.219873	0.287665	Proteobacteria	Deltaproteobacteria
Otu1164	0.0525292	0.0563102	0.0424639	0.0190209	0	0	0	0	Proteobacteria	Deltaproteobacteria
Otu125	0.15026	0.0699991	0.218604	0.14076	0	0	0	0	Proteobacteria	Deltaproteobacteria
Otu138	0.348264	0.0767871	0.414766	0.154512	0	0	0	0	Proteobacteria	Deltaproteobacteria
Otu1391	0	0	0	0	0.0636691	0.0732968	0.0606639	0.0642514	Proteobacteria	Deltaproteobacteria
Otu18	0.45787	0.211129	0.389554	0.210165	0	0	0	0	Proteobacteria	Deltaproteobacteria
Otu181	0	0	0	0	0.260625	0.121773	0.139629	0.0822792	Proteobacteria	Deltaproteobacteria
Otu195	0	0	0.0312718	0.0154627	0	0	0	0	Proteobacteria	Deltaproteobacteria
Otu224	0.161954	0.0894306	0.215232	0.08331	0	0	0	0	Proteobacteria	Deltaproteobacteria
Otu242	0.188914	0.0945397	0.149331	0.139731	0	0	0	0	Proteobacteria	Deltaproteobacteria
Otu246	0	0	0.0247297	0.0163713	0.144285	0.0620354	0.153676	0.086584	Proteobacteria	Deltaproteobacteria
Otu306	0	0	0	0	0.179061	0.131726	0.396938	0.429825	Proteobacteria	Deltaproteobacteria
Otu356	0.153876	0.0500532	0.12678	0.0795181	0	0	0	0	Proteobacteria	Deltaproteobacteria
Otu515	0	0	0	0	0.201606	0.207728	0.0964687	0.0808529	Proteobacteria	Deltaproteobacteria
Otu52	0.0356656	0.0223283	0.0359727	0.0231592	0.219725	0.189591	0.425439	0.323966	Proteobacteria	Deltaproteobacteria
Otu566	0	0	0	0	0.0988991	0.0475725	0.174387	0.146017	Proteobacteria	Deltaproteobacteria
Otu593	0.0574551	0.0283317	0.0445948	0.0270737	0	0	0	0	Proteobacteria	Deltaproteobacteria
Otu631	0	0	0	0	0.0580979	0.020412	0.0753382	0.0657096	Proteobacteria	Deltaproteobacteria
Otu690	0.0331882	0.0169691	0.0551332	0.0163146	0	0	0	0	Proteobacteria	Deltaproteobacteria
Otu748	0	0	0	0	0.0413244	0.0146697	0.0607451	0.0427717	Proteobacteria	Deltaproteobacteria
Otu753	0	0	0	0	0.0646016	0.0722896	0	0	Proteobacteria	Deltaproteobacteria
Otu77	0.44292	0.143118	0.3392	0.125023	0	0	0	0	Proteobacteria	Deltaproteobacteria
Otu785	0.104907	0.0526291	0.0780401	0.0644534	0.0433569	0.0287974	0	0	Proteobacteria	Deltaproteobacteria
Otu826	0	0	0	0	0.0627824	0.076229	0.0692505	0.0435233	Proteobacteria	Deltaproteobacteria
Otu848	0	0	0	0	0.0646248	0.0390537	0.0713812	0.0509706	Proteobacteria	Deltaproteobacteria
Otu875	0	0	0	0	0.0529848	0.0243009	0.0794154	0.0617496	Proteobacteria	Deltaproteobacteria
Otu328	0	0	0	0	0.0318844	0.0381529	0	0	Proteobacteria	Deltaproteobacteria
Otu44	0	0	0	0	0.549385	0.177871	0.549331	0.304107	Proteobacteria	Deltaproteobacteria
Otu855	0	0	0	0	0.10223	0.0444305	0.182859	0.132272	Proteobacteria	Deltaproteobacteria
Otu479	0.0529523	0.0252022	0.0599928	0.0175337	0	0	0	0	Proteobacteria	Deltaproteobacteria
Otu1093	0	0	0	0	0.0358795	0.0268771	0	0	Proteobacteria	Deltaproteobacteria
Otu889	0	0	0	0	0	0	0.0405747	0.0381243	Proteobacteria	Deltaproteobacteria
Otu122	0	0	0	0	0.0668942	0.0545959	0.0802945	0.0449983	Proteobacteria	Deltaproteobacteria
Otu200	0.0788948	0.0550429	0.088221	0.0327685	0.0405657	0.035135	0	0	Proteobacteria	Deltaproteobacteria
Otu522	0	0	0	0	0.0621356	0.0553969	0.0368986	0.0293959	Proteobacteria	Deltaproteobacteria
Otu247	0	0	0	0	0.243852	0.052559	0.283485	0.12804	Proteobacteria	Deltaproteobacteria
Otu613	0.036394	0.027021	0	0	0	0	0	0	Proteobacteria	Deltaproteobacteria
Otu584	0.0307112	0.0243052	0.0312148	0.0135025	0	0	0	0	Proteobacteria	Deltaproteobacteria
Otu778	0.0336213	0.0271804	0	0	0	0	0	0	Proteobacteria	Deltaproteobacteria
Otu559	0.0367742	0.0338284	0	0	0	0	0	0	Proteobacteria	Deltaproteobacteria
Otu556	0.0826509	0.0520267	0.10818	0.0529883	0	0	0	0	Proteobacteria	Deltaproteobacteria
Otu609	0	0	0	0	0.019363	0.0278388	0.0608628	0.0937979	Proteobacteria	Deltaproteobacteria
Otu608	0.0984535	0.0815522	0.10562	0.00947899	0	0	0	0	Proteobacteria	Deltaproteobacteria
Otu1314	0	0	0	0	0.0865619	0.123268	0.0700214	0.0496967	Proteobacteria	Deltaproteobacteria
Otu201	0	0	0	0	0.155612	0.115344	0.124145	0.128128	Proteobacteria	Deltaproteobacteria
Otu233	0.057139	0.0418107	0.0336797	0.0220013	0	0	0.0236051	0.0439332	Proteobacteria	Deltaproteobacteria
Otu618	0.0426498	0.016524	0.0456763	0.0102681	0	0	0	0	Proteobacteria	Deltaproteobacteria
Otu810	0.0927118	0.0379002	0.074726	0.0506978	0	0	0	0	Proteobacteria	Deltaproteobacteria
Otu95	0	0	0	0	0.289502	0.110912	0.585479	0.462881	Proteobacteria	Deltaproteobacteria
Otu1689	0.0330328	0.0231217	0.0384607	0.0220494	0	0	0.0377222	0.0379572	Proteobacteria	Deltaproteobacteria
Otu198	0.124559	0.0514086	0.095369	0.0442878	0.0460381	0.0415458	0.0592578	0.0827873	Proteobacteria	Deltaproteobacteria
Otu724	0	0	0	0	0.0364761	0.0210029	0.050357	0.0330682	Proteobacteria	Deltaproteobacteria
Otu159	0.311532	0.143951	0.304279	0.0789333	0	0	0	0	Proteobacteria	Deltaproteobacteria
Otu725	0	0	0	0	0.0313273	0.0286875	0.0290525	0.0190088	Proteobacteria	Deltaproteobacteria
Otu853	0.0671307	0.0249074	0.0728563	0.031832	0	0	0	0	Proteobacteria	Deltaproteobacteria
Otu461	0	0	0	0	0.0756365	0.0420967	0.0754618	0.024506	Proteobacteria	Deltaproteobacteria
Otu790	0	0	0	0	0.0477379	0.0378558	0.0460827	0.0375414	Proteobacteria	Deltaproteobacteria
Otu444	0	0	0	0	0	0	0.0392191	0.0211745	Proteobacteria	Deltaproteobacteria
Otu463	0	0	0	0	0.112731	0.023471	0.127074	0.120893	Proteobacteria	Deltaproteobacteria
Otu1030	0	0	0	0	0.0307619	0.0345625	0.0338757	0.0153822	Proteobacteria	Deltaproteobacteria
Otu1638	0	0	0	0	0	0	0.0755176	0.102069	Proteobacteria	Deltaproteobacteria
Otu805	0	0	0	0	0.0394076	0.0295118	0.0547103	0.0272033	Proteobacteria	Deltaproteobacteria
Otu1173	0	0	0	0	0.0975508	0.0873085	0.06483	0.0328365	Proteobacteria	Deltaproteobacteria
Otu441	0	0	0	0	0.0623814	0.045167	0.149718	0.141639	Proteobacteria	Deltaproteobacteria
Otu783	0	0	0	0	0.0743286	0.0765312	0.0509819	0.0573194	Proteobacteria	Deltaproteobacteria
Otu863	0	0	0	0	0.0903156	0.0697607	0.0530577	0.0239294	Proteobacteria	Deltaproteobacteria
Otu111	0.26756	0.173194	0.386362	0.128996	0	0	0	0	Proteobacteria	Deltaproteobacteria
Otu203	0.0252331	0.0233112	0	0	0.17849	0.0528344	0.142098	0.0717303	Proteobacteria	Deltaproteobacteria
Otu194	0	0	0	0	0.0576009	0.0272868	0.0456245	0.0150176	Proteobacteria	Deltaproteobacteria
Otu276	0	0	0	0	0.197333	0.0970996	0.19407	0.107707	Proteobacteria	Deltaproteobacteria
Otu80	0.140113	0.166973	0.135413	0.128131	0	0	0	0	Proteobacteria	Deltaproteobacteria
Otu68	0.159607	0.0876103	0.167249	0.0997339	0	0	0	0	Proteobacteria	Deltaproteobacteria
Otu8	0	0	0	0	0.229509	0.0669739	0.204167	0.0993595	Proteobacteria	Deltaproteobacteria
Otu91	0.60158	0.299824	0.414855	0.105103	0	0	0	0	Proteobacteria	Deltaproteobacteria
Otu114	0	0	0	0	0.322455	0.11661	0.377404	0.223919	Proteobacteria	Deltaproteobacteria
Otu180	0.0754038	0.0425693	0.0712753	0.0243445	0.0534464	0.0251485	0	0	Proteobacteria	Deltaproteobacteria
Otu266	0.113102	0.0485108	0.111844	0.0408377	0	0	0	0	Proteobacteria	Deltaproteobacteria
Otu354	0	0	0	0	0.0559752	0.0153024	0.0522079	0.0283596	Proteobacteria	Deltaproteobacteria
Otu43	0	0	0	0	0.0585692	0.0255116	0.16827	0.189475	Proteobacteria	Deltaproteobacteria
Otu459	0	0	0	0	0.0575294	0.113605	0.0998349	0.227016	Proteobacteria	Deltaproteobacteria
Otu493	0.0614114	0.0509177	0.0367406	0.0222812	0	0	0	0	Proteobacteria	Deltaproteobacteria
Otu26	0.332891	0.0500918	0.322673	0.0776957	0.11606	0.045722	0.115621	0.0744008	Proteobacteria	Deltaproteobacteria
Otu846	0	0	0	0	0.0293155	0.0469272	0	0	Proteobacteria	Deltaproteobacteria
Otu366	0.028342	0.0142561	0	0	0	0	0	0	Proteobacteria	Deltaproteobacteria
Otu1121	0	0	0	0	0.0319539	0.0436446	0	0	Proteobacteria	Deltaproteobacteria
Otu726	0	0	0.0329513	0.0278036	0	0	0	0	Proteobacteria	Deltaproteobacteria
Otu1369	0	0	0	0	0	0	0.0364592	0.0670977	Proteobacteria	Deltaproteobacteria
Otu981	0.0417652	0.0349226	0	0	0	0	0	0	Proteobacteria	Deltaproteobacteria
Otu1019	0	0	0	0	0.030808	0.0332704	0.0382031	0.0582293	Proteobacteria	Deltaproteobacteria
Otu953	0	0	0	0	0.036797	0.0153666	0.0334544	0.045008	Proteobacteria	Deltaproteobacteria
Otu1317	0	0	0	0	0.0421937	0.0405553	0.0298784	0.0270829	Proteobacteria	Deltaproteobacteria
Otu598	0	0	0	0	0.0426597	0.0250507	0.028814	0.0184392	Proteobacteria	Deltaproteobacteria
Otu107	0.295221	0.145875	0.370554	0.15927	0	0	0	0	Proteobacteria	Deltaproteobacteria
Otu1159	0	0	0	0	0.100743	0.0489523	0.0743457	0.0775921	Proteobacteria	Deltaproteobacteria
Otu1169	0.0378302	0.0179522	0.042446	0.0148241	0	0	0	0	Proteobacteria	Deltaproteobacteria
Otu1252	0	0	0	0	0.090511	0.107856	0	0	Proteobacteria	Deltaproteobacteria
Otu1281	0	0	0	0	0.0471013	0.0421071	0.055673	0.0165936	Proteobacteria	Deltaproteobacteria
Otu1323	0	0	0	0	0.143794	0.120075	0.0738599	0.0583511	Proteobacteria	Deltaproteobacteria
Otu1371	0	0	0	0	0.0498402	0.0464141	0.0772369	0.107177	Proteobacteria	Deltaproteobacteria
Otu142	0.337622	0.109724	0.336085	0.152442	0.10221	0.102444	0.122712	0.166154	Proteobacteria	Deltaproteobacteria
Otu163	0.142103	0.0550402	0.126964	0.0488263	0.099576	0.0767871	0.0949954	0.0619008	Proteobacteria	Deltaproteobacteria
Otu2124	0	0	0	0	0.0299163	0.0303483	0	0	Proteobacteria	Deltaproteobacteria
Otu237	0.0236066	0.012651	0	0	0.239624	0.22053	0.201493	0.183949	Proteobacteria	Deltaproteobacteria
Otu244	0	0	0	0	0.0562923	0.0542212	0.0271454	0.0310856	Proteobacteria	Deltaproteobacteria
Otu256	0.26971	0.146806	0.198552	0.053335	0	0	0	0	Proteobacteria	Deltaproteobacteria
Otu270	0	0	0	0	0.0680748	0.0340243	0.125362	0.0507266	Proteobacteria	Deltaproteobacteria
Otu304	0	0	0	0	0.113425	0.0378266	0.114782	0.0843338	Proteobacteria	Deltaproteobacteria
Otu31	0.0702445	0.0379154	0.0640757	0.0404106	0	0	0	0	Proteobacteria	Deltaproteobacteria
Otu335	0	0	0	0	0.0410377	0.0258796	0.047632	0.0218686	Proteobacteria	Deltaproteobacteria
Otu338	0	0	0	0	0.139026	0.113079	0.120755	0.127274	Proteobacteria	Deltaproteobacteria
Otu367	0	0	0	0	0.0953696	0.0340873	0.0887837	0.058818	Proteobacteria	Deltaproteobacteria
Otu380	0.08537	0.0405925	0.102842	0.065751	0.0536597	0.036274	0.0360038	0.0196616	Proteobacteria	Deltaproteobacteria
Otu982	0	0	0	0	0.0285695	0.0366269	0	0	Proteobacteria	Deltaproteobacteria
Otu387	0	0	0	0	0.0477469	0.0187063	0.0744878	0.0559576	Proteobacteria	Deltaproteobacteria
Otu439	0.0408023	0.0220792	0.0489403	0.0213476	0	0	0	0	Proteobacteria	Deltaproteobacteria
Otu447	0	0	0.0335676	0.0473481	0.113815	0.0948541	0	0	Proteobacteria	Deltaproteobacteria
Otu466	0.0407468	0.0338404	0.0351802	0.0300768	0	0	0	0	Proteobacteria	Deltaproteobacteria
Otu473	0	0	0	0	0.119907	0.0679853	0.0963398	0.0414061	Proteobacteria	Deltaproteobacteria
Otu4849	0.0188778	0.0438526	0.0199172	0.0281959	0	0	0	0	Proteobacteria	Deltaproteobacteria
Otu51	0.351211	0.138492	0.335393	0.190202	0	0	0	0	Proteobacteria	Deltaproteobacteria
Otu538	0	0	0	0	0.105429	0.159692	0.0672089	0.0745757	Proteobacteria	Deltaproteobacteria
Otu564	0	0	0	0	0.0251652	0.0186525	0.0288091	0.019324	Proteobacteria	Deltaproteobacteria
Otu649	0	0	0	0	0.044955	0.0268452	0.0644583	0.0473366	Proteobacteria	Deltaproteobacteria
Otu69	0.0229255	0.0146491	0	0	0.215993	0.222196	0.171052	0.227851	Proteobacteria	Deltaproteobacteria
Otu721	0.035366	0.0339693	0.0487298	0.0254327	0	0	0	0	Proteobacteria	Deltaproteobacteria
Otu73	0.136029	0.0659477	0.128575	0.0743209	0.547066	0.31369	0.402975	0.163942	Proteobacteria	Deltaproteobacteria
Otu7639	1.23892	0.45235	1.03413	0.238873	0	0	0	0	Proteobacteria	Deltaproteobacteria
Otu765	0	0	0	0	0.064651	0.103188	0	0	Proteobacteria	Deltaproteobacteria
Otu87	0.171032	0.0590121	0.157996	0.089106	0	0	0	0	Proteobacteria	Deltaproteobacteria
Otu916	0.0325143	0.0221779	0	0	0	0	0	0	Proteobacteria	Deltaproteobacteria
Otu956	0	0	0	0	0.0472231	0.0358898	0.0503552	0.0375687	Proteobacteria	Deltaproteobacteria
Otu5	0.136849	0.0447174	0.1184	0.0603944	2.20753	0.703928	2.76291	1.5533	Proteobacteria	Gammaproteobacteria
Otu259	0.0567971	0.0316547	0.0568027	0.022151	0	0	0	0	Proteobacteria	Gammaproteobacteria
Otu42	0	0	0	0	0.94036	1.05616	0.736275	0.971643	Proteobacteria	Gammaproteobacteria
Otu939	0	0	0	0	0.0541964	0.0497708	0	0	Proteobacteria	Gammaproteobacteria
Otu979	0	0	0	0	0	0	0.0311853	0.0409042	Proteobacteria	Gammaproteobacteria
Otu4855	0	0	0	0	0.0511026	0.0524869	0	0	Proteobacteria	Gammaproteobacteria
Otu971	0	0	0	0	0.0381854	0.013852	0.0887495	0.111497	Proteobacteria	Gammaproteobacteria
Otu2128	0	0	0	0	0.0385776	0.0169676	0.0664188	0.0633109	Proteobacteria	Gammaproteobacteria
Otu619	0	0	0	0	0.0348024	0.0228528	0.0402857	0.0390691	Proteobacteria	Gammaproteobacteria
Otu827	0	0	0	0	0.0360514	0.0472189	0	0	Proteobacteria	Gammaproteobacteria
Otu23	0	0	0	0	1.17795	0.530126	1.52809	1.17389	Proteobacteria	Gammaproteobacteria
Otu3	0.979431	0.359531	1.01886	0.416216	0	0	0	0	Proteobacteria	Gammaproteobacteria
Otu320	0.123234	0.0480977	0.173806	0.0758125	0	0	0	0	Proteobacteria	Gammaproteobacteria
Otu349	0	0	0	0	0.0713009	0.0118663	0.0718775	0.0533453	Proteobacteria	Gammaproteobacteria
Otu35	0	0	0	0	0.582082	0.239111	0.595267	0.356979	Proteobacteria	Gammaproteobacteria
Otu504	0.0539746	0.0188283	0.0463694	0.0201757	0	0	0	0	Proteobacteria	Gammaproteobacteria
Otu832	0	0	0	0	0.0370039	0.0231718	0.0617466	0.0476251	Proteobacteria	Gammaproteobacteria
Otu1217	0.0542279	0.125873	0	0	0	0	0	0	Proteobacteria	Gammaproteobacteria
Otu4854	0	0	0	0	0.0392485	0.0668554	0	0	Proteobacteria	Gammaproteobacteria
Otu168	0	0	0	0	0.0803238	0.0422294	0.0542797	0.0273867	Proteobacteria	Gammaproteobacteria
Otu901	0.138181	0.053839	0.10409	0.0431668	0	0	0	0	Proteobacteria	Gammaproteobacteria
Otu34	0	0	0	0	1.28006	0.464569	1.41929	0.924721	Proteobacteria	Gammaproteobacteria
Otu410	0	0	0	0	0.12013	0.0517552	0.15521	0.104022	Proteobacteria	Gammaproteobacteria
Otu369	0	0	0	0	0.0453583	0.0172764	0.0427316	0.0262731	Proteobacteria	Gammaproteobacteria
Otu13543	0.230793	0.138782	0.316913	0.168255	0	0	0	0	Proteobacteria	Gammaproteobacteria
Otu900	0	0	0	0	0.0348428	0.0233816	0	0	Proteobacteria	Gammaproteobacteria
Otu597	0	0	0	0	0.0369043	0.0327024	0	0	Proteobacteria	Gammaproteobacteria
Otu1057	0	0	0	0	0.0367616	0.0181264	0.0424315	0.0321776	Proteobacteria	Gammaproteobacteria
Otu132	0	0	0	0	0.282728	0.205652	0.195737	0.141412	Proteobacteria	Gammaproteobacteria
Otu141	0.0931782	0.0563618	0.0786917	0.0694667	0.0352829	0.0155738	0	0	Proteobacteria	Gammaproteobacteria
Otu14593	0	0	0	0	0.0563723	0.0251906	0.144523	0.213566	Proteobacteria	Gammaproteobacteria
Otu154	0	0	0	0	0.21116	0.0822545	0.226097	0.0841357	Proteobacteria	Gammaproteobacteria
Otu171	0.191005	0.0458945	0.218678	0.0565963	0	0	0	0	Proteobacteria	Gammaproteobacteria
Otu243	0.214378	0.164326	0.201369	0.134173	0	0	0	0	Proteobacteria	Gammaproteobacteria
Otu297	0.0652618	0.0272357	0.0543858	0.0359685	0	0	0	0	Proteobacteria	Gammaproteobacteria
Otu308	0	0	0	0	0.0653177	0.0236265	0.0708396	0.0620293	Proteobacteria	Gammaproteobacteria
Otu374	0	0	0	0	0.0716597	0.036184	0.0495652	0.0339754	Proteobacteria	Gammaproteobacteria
Otu468	0.0510942	0.0413982	0.0487822	0.0236429	0.0259438	0.0185508	0	0	Proteobacteria	Gammaproteobacteria
Otu541	0	0	0	0	0.0766113	0.044407	0.104177	0.0906346	Proteobacteria	Gammaproteobacteria
Otu646	0.0786604	0.0456651	0.0769002	0.0236094	0	0	0	0	Proteobacteria	Gammaproteobacteria
Otu712	0.0342339	0.0118373	0.0502652	0.0354749	0	0	0	0	Proteobacteria	Gammaproteobacteria
Otu74	0.079293	0.0422956	0	0	0.834822	0.778963	0.596501	0.761506	Proteobacteria	Gammaproteobacteria
Otu424	0	0	0	0	0.0314726	0.022523	0	0	Proteobacteria	unclassified
Otu549	0	0	0	0	0.0358663	0.0325898	0.0306545	0.0478211	Proteobacteria	unclassified
Otu1439	0	0	0	0	0.0258671	0.0236232	0.0430761	0.0445359	Proteobacteria	unclassified
Otu1103	0	0	0	0	0.0568513	0.028441	0.0423123	0.0295729	Proteobacteria	unclassified
Otu1423	0	0	0	0	0	0	0.0916914	0.139906	Proteobacteria	unclassified
Otu166	0	0	0	0	0.256297	0.147187	0.139611	0.0885065	Proteobacteria	unclassified
Otu169	0	0	0	0	0.0740386	0.0418624	0.0681642	0.0736077	Proteobacteria	unclassified
Otu196	0.172612	0.120062	0.161993	0.0997015	0.0368909	0.0282312	0.070902	0.105791	Proteobacteria	unclassified
Otu222	0	0	0.0785679	0.0628365	0	0	0	0	Proteobacteria	unclassified
Otu231	0.304024	0.0945144	0.263025	0.0787748	0	0	0	0	Proteobacteria	unclassified
Otu357	0.132605	0.0502568	0.152189	0.0654646	0.0787046	0.0474719	0.0618215	0.0673944	Proteobacteria	unclassified
Otu36	0.0892305	0.0379667	0.11925	0.0865882	2.94592	2.49088	1.07623	0.410833	Proteobacteria	unclassified
Otu425	0	0	0	0	0.0434897	0.0349494	0.111123	0.0851553	Proteobacteria	unclassified
Otu550	0	0	0	0	0.0707592	0.0572926	0.0667964	0.0537551	Proteobacteria	unclassified
Otu611	0	0	0	0	0.0561482	0.0445675	0.0664317	0.0676919	Proteobacteria	unclassified
Otu6165	0.205629	0.111256	0.215804	0.0577684	0	0	0	0	Proteobacteria	unclassified
Otu622	0	0	0	0	0.0643992	0.0631564	0.0624898	0.0663649	Proteobacteria	unclassified
Otu638	0	0	0	0	0.0756089	0.0488879	0	0	Proteobacteria	unclassified
Otu71	0.0757378	0.0557178	0.0535497	0.0619709	0	0	0	0	Proteobacteria	unclassified
Otu1269	0	0	0	0	0.0258451	0.0197032	0	0	Spirochaetes	uncultured_EI_mat
Otu83	0.0289652	0.014058	0	0	0	0	0	0	Spirochaetes	uncultured_EI_mat
Otu1914	0	0	0	0	0.032573	0.0414992	0	0	Spirochaetes	uncultured_EI_mat
Otu921	0.0322833	0.0174043	0	0	0	0	0	0	Spirochaetes	uncultured_EI_mat
Otu481	0	0	0.0376089	0.0130346	0	0	0	0	Spirochaetes	uncultured_EI_mat
Otu974	0	0	0	0	0.0378966	0.0560055	0	0	Spirochaetes	uncultured_EI_mat
Otu508	0	0	0	0	0	0	0.0371344	0.0445211	Spirochaetes	uncultured_EI_mat
Otu1174	0	0	0	0	0.0398668	0.0561099	0	0	Spirochaetes	unclassified
Otu930	0	0	0	0	0.0425164	0.0204195	0	0	Spirochaetes	uncultured_EI_mat
Otu715	0	0	0	0	0.0280943	0.0385458	0.03301	0.0242352	Spirochaetes	uncultured_EI_mat
Otu1452	0.0299589	0.0245343	0.0256076	0.0282602	0	0	0	0	Spirochaetes	unclassified
Otu977	0	0	0	0	0.0297687	0.0363833	0.0400507	0.0265728	Spirochaetes	uncultured_EI_mat
Otu958	0.0313422	0.0271234	0.0319738	0.0160772	0	0	0	0	Spirochaetes	unclassified
Otu729	0.0332352	0.0220142	0.0344152	0.0123047	0	0	0	0	Spirochaetes	unclassified
Otu886	0	0	0	0	0.0384952	0.0240711	0.0360706	0.0246648	Spirochaetes	unclassified
Otu1123	0	0	0	0	0.0430036	0.0336766	0.033928	0.0192144	Spirochaetes	Spirochaetes
Otu1136	0	0	0	0	0.0363526	0.0314548	0.0485022	0.0348115	Spirochaetes	uncultured_EI_mat
Otu1202	0	0	0	0	0.0366083	0.0389874	0.0497461	0.0509848	Spirochaetes	uncultured_EI_mat
Otu403	0	0	0.0653995	0.0508138	0	0	0	0	Spirochaetes	uncultured_EI_mat
Otu809	0	0	0	0	0.0310855	0.0450489	0.0583376	0.0334361	Spirochaetes	unclassified
Otu898	0	0	0	0	0.0486461	0.0386821	0.0403239	0.0336702	Spirochaetes	unclassified
Otu323	0	0	0	0	0.0587992	0.0368293	0.0408357	0.0334156	Spirochaetes	uncultured_EI_mat
Otu321	0.0661509	0.0666651	0.0367623	0.0268617	0	0	0	0	Spirochaetes	unclassified
Otu720	0	0	0	0	0.109072	0.169658	0	0	Spirochaetes	unclassified
Otu513	0	0	0	0	0.0578686	0.035564	0.0574055	0.0285487	Spirochaetes	uncultured_EI_mat
Otu738	0.0327645	0.0198076	0.0640999	0.0438709	0	0	0	0	Spirochaetes	uncultured_EI_mat
Otu126	0	0	0	0	0.121877	0.221132	0	0	Spirochaetes	unclassified
Otu252	0	0	0	0	0.0552463	0.0718954	0.0736128	0.101532	Spirochaetes	unclassified
Otu645	0	0	0	0	0.0624798	0.0344783	0.0669643	0.0338345	Spirochaetes	uncultured_EI_mat
Otu236	0.0764462	0.0560916	0.0510911	0.0224053	0	0	0	0	Spirochaetes	unclassified
Otu494	0	0	0	0	0.058856	0.0268235	0.075791	0.0338273	Spirochaetes	uncultured_EI_mat
Otu510	0.0640258	0.0378129	0.0590858	0.0268699	0	0	0	0	Spirochaetes	uncultured_EI_mat
Otu3146	0	0	0	0	0.114232	0.128078	0.0322659	0.0492343	Spirochaetes	uncultured_EI_mat
Otu452	0	0	0	0	0.112344	0.0554989	0.0448181	0.0221614	Spirochaetes	uncultured_EI_mat
Otu279	0	0	0	0	0.0485543	0.0209797	0.128618	0.183642	Spirochaetes	unclassified
Otu206	0	0	0	0	0.082989	0.0304741	0.101522	0.079645	Spirochaetes	uncultured_EI_mat
Otu358	0.0542079	0.0339142	0.0520389	0.0246014	0.0466525	0.0320603	0.0506849	0.0361887	Spirochaetes	unclassified
Otu429	0	0	0	0	0.101202	0.0255904	0.112672	0.0311671	Spirochaetes	uncultured_EI_mat
Otu420	0.069236	0.0442423	0.0695183	0.0496977	0.0343017	0.0176587	0.0680894	0.0782528	Spirochaetes	uncultured_EI_mat
Otu501	0	0	0	0	0.118597	0.0625945	0.113693	0.0559448	Spirochaetes	unclassified
Otu303	0	0	0	0	0.0921157	0.0659163	0.143457	0.0972426	Spirochaetes	uncultured_EI_mat
Otu86	0.134231	0.0271875	0.121786	0.0434137	0	0	0	0	Spirochaetes	uncultured_EI_mat
Otu153	0.135166	0.0551686	0.148724	0.0385918	0	0	0	0	Spirochaetes	uncultured_EI_mat
Otu225	0.18189	0.062652	0.132185	0.0459972	0	0	0	0	Spirochaetes	uncultured_EI_mat
Otu189	0	0	0	0	0.185297	0.0594933	0.194688	0.117898	Spirochaetes	uncultured_EI_mat
Otu106	0.0552974	0.0287067	0.0488663	0.0136924	0.164827	0.101626	0.307942	0.270114	Spirochaetes	unclassified
Otu121	0	0	0	0	0.252119	0.116024	0.32358	0.216363	Spirochaetes	uncultured_EI_mat
Otu160	0	0	0	0	0.266584	0.149847	0.337272	0.277808	Spirochaetes	uncultured_EI_mat
Otu139	0.367787	0.170235	0.413679	0.152095	0	0	0	0	Spirochaetes	uncultured_EI_mat
Otu100	0.146674	0.0299491	0.155659	0.0707144	0.298976	0.131985	0.342965	0.213014	Spirochaetes	uncultured_EI_mat
Otu85	0.382214	0.102662	0.399264	0.107605	0.0750546	0.0728141	0.0615939	0.0497854	Spirochaetes	uncultured_EI_mat
Otu108	0	0	0	0	0.532647	0.38451	0.579795	0.339377	Spirochaetes	uncultured_EI_mat
Otu60	0.516681	0.128554	0.688406	0.261179	0	0	0	0	Spirochaetes	uncultured_EI_mat
Otu47	0.546425	0.250008	0.728931	0.26868	0	0	0	0	Spirochaetes	uncultured_EI_mat
Otu15	2.32949	0.610651	2.40987	0.351305	0.0367497	0.0534167	0	0	Spirochaetes	uncultured_EI_mat
Otu476	0.0237208	0.024429	0	0	0	0	0	0	unclassified	unclassified
Otu1088	0	0	0	0	0.0237918	0.0327079	0	0	unclassified	unclassified
Otu2132	0	0	0	0	0.0268946	0.0283117	0	0	unclassified	unclassified
Otu1583	0	0	0.0240003	0.0145379	0	0	0	0	unclassified	unclassified
Otu293	0	0	0	0	0	0	0.0304676	0.0439802	unclassified	unclassified
Otu577	0	0	0	0	0.0317861	0.0384203	0	0	unclassified	unclassified
Otu970	0	0	0	0	0.0307538	0.019073	0	0	unclassified	unclassified
Otu2746	0	0	0	0	0	0	0.0314573	0.0179762	unclassified	unclassified
Otu836	0	0	0	0	0	0	0.031453	0.0608936	unclassified	unclassified
Otu1091	0	0	0.031231	0.042049	0	0	0	0	unclassified	unclassified
Otu1516	0	0	0	0	0.0319813	0.0194648	0	0	unclassified	unclassified
Otu2253	0	0	0	0	0.0321573	0.0172202	0	0	unclassified	unclassified
Otu691	0	0	0	0	0.031623	0.0331455	0	0	unclassified	unclassified
Otu1328	0	0	0	0	0.0329269	0.0114539	0	0	unclassified	unclassified
Otu1723	0	0	0	0	0.0334484	0.03181	0	0	unclassified	unclassified
Otu710	0.0323869	0.0261971	0	0	0	0	0	0	unclassified	unclassified
Otu1735	0	0	0	0	0	0	0.0332665	0.0226227	unclassified	unclassified
Otu1130	0	0	0	0	0.0343303	0.0305488	0	0	unclassified	unclassified
Otu1932	0	0	0	0	0.0334163	0.0237317	0	0	unclassified	unclassified
Otu2887	0	0	0	0	0.0343099	0.0327341	0	0	unclassified	unclassified
Otu709	0	0	0	0	0.0341251	0.0245861	0	0	unclassified	unclassified
Otu113	0	0	0	0	0.0348268	0.0188278	0	0	unclassified	unclassified
Otu1821	0	0	0	0	0.0362176	0.0653222	0	0	unclassified	unclassified
Otu1041	0	0	0	0	0	0	0.0352688	0.0285581	unclassified	unclassified
Otu1087	0	0	0	0	0	0	0.0346409	0.0307354	unclassified	unclassified
Otu1162	0	0	0	0	0	0	0.034763	0.0331578	unclassified	unclassified
Otu1422	0	0	0	0	0	0	0.0356557	0.027451	unclassified	unclassified
Otu2133	0	0	0	0	0	0	0.035056	0.0357621	unclassified	unclassified
Otu393	0.0345687	0.0212702	0	0	0	0	0	0	unclassified	unclassified
Otu462	0.0354792	0.0180631	0	0	0	0	0	0	unclassified	unclassified
Otu1034	0	0	0	0	0	0	0.0361446	0.0162134	unclassified	unclassified
Otu929	0	0	0	0	0	0	0.0361112	0.0386993	unclassified	unclassified
Otu908	0	0	0.0287622	0.0156353	0	0	0	0	unclassified	unclassified
Otu1454	0.0370975	0.0369158	0	0	0	0	0	0	unclassified	unclassified
Otu764	0	0	0	0	0	0	0.0367166	0.041753	unclassified	unclassified
Otu2771	0	0	0	0	0.0368164	0.0388339	0	0	unclassified	unclassified
Otu975	0	0	0	0	0.0382182	0.0335726	0	0	unclassified	unclassified
Otu437	0.0377287	0.0272419	0	0	0	0	0	0	unclassified	unclassified
Otu1978	0	0	0	0	0.0377373	0.0462694	0	0	unclassified	unclassified
Otu416	0	0	0.0376203	0.010344	0	0	0	0	unclassified	unclassified
Otu800	0	0	0	0	0.0395462	0.0327318	0	0	unclassified	unclassified
Otu1060	0	0	0	0	0	0	0.0415573	0.0730716	unclassified	unclassified
Otu392	0	0	0	0	0	0	0.0410451	0.0254871	unclassified	unclassified
Otu1021	0	0	0	0	0	0	0.0419268	0.0535651	unclassified	unclassified
Otu1072	0	0	0	0	0	0	0.0419712	0.013999	unclassified	unclassified
Otu879	0	0	0	0	0	0	0.0417732	0.0268749	unclassified	unclassified
Otu1267	0	0	0	0	0	0	0.0423504	0.0280354	unclassified	unclassified
Otu1365	0	0	0	0	0	0	0.043999	0.0644845	unclassified	unclassified
Otu718	0.0441562	0.0153284	0	0	0	0	0	0	unclassified	unclassified
Otu2497	0	0	0	0	0.0449887	0.0352418	0	0	unclassified	unclassified
Otu1194	0	0	0.0472291	0.0186222	0	0	0	0	unclassified	unclassified
Otu1089	0	0	0	0	0	0	0.0477291	0.046225	unclassified	unclassified
Otu1565	0	0	0	0	0.0478459	0.0436908	0	0	unclassified	unclassified
Otu723	0	0	0	0	0.0509676	0.0565519	0	0	unclassified	unclassified
Otu1286	0	0	0	0	0	0	0.0499133	0.0761295	unclassified	unclassified
Otu2040	0	0	0	0	0	0	0.0492438	0.0274865	unclassified	unclassified
Otu819	0.0489329	0.0448553	0	0	0	0	0	0	unclassified	unclassified
Otu1364	0	0	0	0	0.0527201	0.08531	0	0	unclassified	unclassified
Otu1116	0.0237963	0.0206941	0.0330138	0.0302022	0	0	0	0	unclassified	unclassified
Otu1668	0	0	0	0	0.0505979	0.0686939	0	0	unclassified	unclassified
Otu3039	0	0	0	0	0	0	0.054397	0.0384217	unclassified	unclassified
Otu650	0	0	0	0	0	0	0.0550174	0.0942564	unclassified	unclassified
Otu682	0	0	0	0	0.0547729	0.120187	0	0	unclassified	unclassified
Otu1772	0	0	0	0	0.0309602	0.039596	0.0261543	0.0221805	unclassified	unclassified
Otu1625	0	0	0	0	0	0	0.0574476	0.072853	unclassified	unclassified
Otu1077	0	0	0	0	0	0	0.0587774	0.0388776	unclassified	unclassified
Otu880	0.0314085	0.0166179	0.024748	0.0109468	0	0	0	0	unclassified	unclassified
Otu1951	0	0	0	0	0.0243765	0.0378769	0.0381096	0.0528871	unclassified	unclassified
Otu1732	0	0	0	0	0	0	0.062043	0.0895054	unclassified	unclassified
Otu1212	0	0	0	0	0.024818	0.0233143	0.0407955	0.0310633	unclassified	unclassified
Otu899	0	0	0	0	0	0	0.0645191	0.0873648	unclassified	unclassified
Otu586	0	0	0	0	0.0651827	0.0271109	0	0	unclassified	unclassified
Otu4216	0	0	0	0	0.0336874	0.0224813	0.0310017	0.0231547	unclassified	unclassified
Otu1327	0	0	0	0	0.0369405	0.0171835	0.0290756	0.0246275	unclassified	unclassified
Otu1433	0	0	0	0	0.0369459	0.0524867	0.0302195	0.0275727	unclassified	unclassified
Otu722	0	0	0	0	0.0323256	0.0412227	0.0331893	0.0282206	unclassified	unclassified
Otu1016	0	0	0	0	0	0	0.0682022	0.101138	unclassified	unclassified
Otu1459	0	0	0	0	0.0695456	0.0273525	0	0	unclassified	unclassified
Otu2398	0	0	0	0	0.0327387	0.0392309	0.0388701	0.0384472	unclassified	unclassified
Otu436	0	0	0	0	0.0240415	0.0332563	0.0489829	0.0637259	unclassified	unclassified
Otu2417	0	0	0	0	0.0299996	0.038073	0.044613	0.0201243	unclassified	unclassified
Otu837	0	0	0	0	0.0282924	0.0214874	0.0457377	0.00807129	unclassified	unclassified
Otu1522	0	0	0	0	0.0231557	0.027019	0.0510645	0.0438984	unclassified	unclassified
Otu1340	0	0	0	0	0.0379295	0.0217322	0.0374095	0.0404121	unclassified	unclassified
Otu989	0	0	0	0	0.0333381	0.0233839	0.0438244	0.0428266	unclassified	unclassified
Otu2455	0	0	0	0	0.030654	0.013034	0.0458459	0.0303697	unclassified	unclassified
Otu1430	0	0	0	0	0.0434115	0.0331216	0.0325359	0.0445081	unclassified	unclassified
Otu1642	0	0	0	0	0.0761709	0.138849	0	0	unclassified	unclassified
Otu629	0	0	0	0	0.0330087	0.018532	0.0454251	0.0218049	unclassified	unclassified
Otu779	0.0449195	0.0411221	0.0303334	0.0237587	0	0	0	0	unclassified	unclassified
Otu839	0	0	0	0	0.0324094	0.0229427	0.0488758	0.0328877	unclassified	unclassified
Otu1368	0	0	0	0	0.0383606	0.0374028	0.0451043	0.0717148	unclassified	unclassified
Otu1890	0	0	0	0	0.0285281	0.0201037	0.0570343	0.0406632	unclassified	unclassified
Otu1974	0	0	0	0	0.034178	0.0223743	0.0503043	0.0234137	unclassified	unclassified
Otu1172	0	0	0	0	0.0366126	0.0121443	0.0494763	0.0288311	unclassified	unclassified
Otu1360	0	0	0	0	0.053236	0.0367901	0.0340886	0.0341336	unclassified	unclassified
Otu1013	0	0	0	0	0.0461812	0.0384169	0.0423507	0.0242159	unclassified	unclassified
Otu532	0	0	0	0	0.0336937	0.0120958	0.0564635	0.0471492	unclassified	unclassified
Otu852	0	0	0	0	0.0389494	0.0288451	0.0544178	0.0559197	unclassified	unclassified
Otu524	0	0	0	0	0.0384892	0.0262147	0.0555988	0.0769973	unclassified	unclassified
Otu917	0.0442801	0.0276971	0.0577546	0.0274163	0	0	0	0	unclassified	unclassified
Otu1076	0	0	0	0	0.0486718	0.0453968	0.0488936	0.0333822	unclassified	unclassified
Otu1531	0	0	0	0	0.0526283	0.0198536	0.0463814	0.033523	unclassified	unclassified
Otu860	0	0	0	0	0.0320702	0.0491465	0.07416	0.156579	unclassified	unclassified
Otu1537	0	0	0	0	0.0430676	0.0467638	0.0587255	0.0735519	unclassified	unclassified
Otu365	0	0	0	0	0.0486791	0.0302469	0.051893	0.0344462	unclassified	unclassified
Otu835	0	0	0	0	0.0505433	0.0373847	0.0699064	0.0540966	unclassified	unclassified
Otu671	0.0285322	0.0228786	0.0583844	0.0843206	0	0	0	0	unclassified	unclassified
Otu1139	0	0	0	0	0.0469436	0.0208087	0.0755173	0.0626308	unclassified	unclassified
Otu1100	0	0	0	0	0.0494371	0.00855037	0.0785772	0.059828	unclassified	unclassified
Otu1284	0	0	0	0	0.0504607	0.0393258	0.104803	0.145975	unclassified	unclassified
Otu737	0	0	0	0	0.0800451	0.0288365	0.0760302	0.0540128	unclassified	unclassified
Otu1018	0	0	0	0	0.0785142	0.0177601	0.0817732	0.0566272	unclassified	unclassified
Otu110	0	0	0	0	0.0939321	0.0590428	0.0773623	0.0456182	unclassified	unclassified
Otu704	0	0	0	0	0.126384	0.151799	0.0529969	0.0357214	unclassified	unclassified
Otu621	0	0	0	0	0.0789561	0.0920579	0.102519	0.093326	unclassified	unclassified
Otu176	0	0	0	0	0.0710039	0.0638148	0.113437	0.134335	unclassified	unclassified
Otu554	0.0851944	0.040048	0.0886628	0.0367535	0	0	0	0	unclassified	unclassified
Otu654	0	0	0	0	0.0678514	0.0345136	0.115779	0.0807644	unclassified	unclassified
Otu754	0	0	0	0	0.0972713	0.14278	0.0922285	0.122362	unclassified	unclassified
Otu11173	0.0935328	0.0526417	0.100534	0.0676926	0	0	0	0	unclassified	unclassified
Otu684	0.039956	0.00980301	0.0399233	0.0159568	0.0349642	0.0299567	0.0776768	0.0414867	unclassified	unclassified
Otu696	0	0	0	0	0.0317566	0.0529256	0.164291	0.313606	unclassified	unclassified
Otu1236	0	0	0	0	0.0954603	0.113018	0.101414	0.0987966	unclassified	unclassified
Otu7633	0.121221	0.0616392	0.0857104	0.0777599	0	0	0	0	unclassified	unclassified
Otu431	0	0	0	0	0.0784549	0.0682161	0.126265	0.0873441	unclassified	unclassified
Otu673	0	0	0	0	0.112635	0.0617447	0.113597	0.0791002	unclassified	unclassified
Otu348	0	0	0	0	0.0800007	0.0562322	0.168073	0.139951	unclassified	unclassified
Otu271	0	0	0	0	0.120768	0.0710641	0.132331	0.0517187	unclassified	unclassified
Otu238	0	0	0	0	0.119725	0.0760092	0.262427	0.224606	unclassified	unclassified
Otu446	0	0	0	0	0.106734	0.0824118	0.289231	0.26274	unclassified	unclassified
Otu193	0	0	0	0	0.202557	0.152459	0.257143	0.315746	unclassified	unclassified
Otu282	0	0	0	0	0.251197	0.0777062	0.233205	0.108885	unclassified	unclassified
Otu248	0	0	0	0	0.278369	0.196545	0.257572	0.175213	unclassified	unclassified
Otu4107	0.445525	0.535597	0.48341	0.42579	0	0	0	0	unclassified	unclassified
Otu93	0	0	0	0	0.538225	0.213711	0.742718	0.502218	unclassified	unclassified
Otu46	0.0494154	0.0227178	0.049417	0.0441149	0.886692	0.370311	0.503309	0.164888	unclassified	unclassified
Otu1200	0.0326952	0.0107551	0	0	0	0	0	0	Verrucomicrobia	Opitutae
Otu485	0.039409	0.0253635	0.0383285	0.0127426	0	0	0	0	Verrucomicrobia	Opitutae
Otu486	0	0	0	0	0.0764935	0.050274	0.056537	0.0238581	Verrucomicrobia	Opitutae
Otu1279	0	0	0	0	0.0660815	0.0590214	0.0892754	0.0602392	Verrucomicrobia	Opitutae
Otu137	0	0	0	0	0.106844	0.10262	0.0651002	0.0473386	Verrucomicrobia	Opitutae
Otu97	0	0	0	0	0.328678	0.398452	0.150974	0.127775	Verrucomicrobia	Opitutae
Otu41	0.504652	0.194799	0.453842	0.150979	0	0	0	0	Verrucomicrobia	Opitutae

## Sheet: Bac_Phyla_class_summary
	Supplemental Table 4. Bacteria phyla and class summary shows summed 16S rRNA gene abundances of OTUs based on class level taxonomic classification with standard deviations.
		relative abundance (%)
total OTUs		DNA Day2011	stdev	DNA Night 2011	stdev	DNA Day 2012	stdev	DNA Night 2012	stdev
23	Acidobacteria	0.203239	0.0581066	0.18567	0.0810943	1.6876	0.274343	1.69993	0.396958
22	Actinobacteria	1.33007	0.328256	1.22028	0.529054	1.80829	0.335014	1.75776	0.480102
139	Bacteroidetes	32.7482	3.58036	33.568	3.31242	7.57462	0.930195	7.26026	1.06632
15	Candidate_division_BRC1	0.278571	0.149002	0.154413	0.0464886	1.66455	0.423749	1.57878	0.484423
91	Chloroflexi	9.65503	1.21801	9.82674	0.924855	9.65538	2.12267	9.64967	2.1909
54	Cyanobacteria	7.66328	0.945328	7.64253	1.25443	13.763	3.29409	13.6016	6.00943
6	Deferribacteres	0.0561032	0.0553259	0.0507223	0.036736	0.280769	0.103682	0.249487	0.132755
2	Deinococcus-Thermus	0.142657	0.0860432	0.136693	0.0569442	0.437812	0.205457	0.292442	0.19871
5	Firmicutes	0	0	0	0	0.182729	0.0900291	0.251241	0.0870312
1	Gemmatimonadetes	0	0	0.0392886	0.0241905	0	0	0	0
11	Lentisphaerae	0.107395	0.0540861	0.08579	0.0461349	0.509442	0.159462	0.503073	0.129064
100	Planctomycetes	5.57143	0.528798	5.24215	0.677112	5.05314	0.734244	5.3759	0.708475
125	Alphaproteobacteria	20.1243	1.52703	20.7356	1.87263	21.4501	2.79805	23.3859	4.7475
171	Deltaproteobacteria	10.7214	0.963501	9.54636	0.894663	11.0792	0.872103	11.4594	1.27709
42	Gammaproteobacteria	2.58059	0.460099	2.56431	0.493357	8.60267	1.68708	9.08418	2.53402
19	Proteobacteria	0.979839	0.206876	1.04438	0.197623	3.85231	2.49935	1.9313	0.491544
55	Spirochaetes	5.31447	0.718134	5.77497	0.565786	3.55819	0.60089	3.63537	0.680221
137	unclassified	1.30185	0.552947	1.22074	0.455646	6.11896	0.683862	7.17972	0.967108
7	Verrucomicrobia	0.576756	0.196737	0.492171	0.151516	0.578097	0.418695	0.361886	0.150882
